# Supplementary material for: Fluid resuscitation and outcomes in heart failure patients with severe sepsis or septic shock: A retrospective case-control study
Source: PLoS One. 2021 Aug 19;16(8):e0256368. doi: 10.1371/journal.pone.0256368 (PMC8376054; doi:10.1371/journal.pone.0256368)
Supplement: S1 Data — (ZIP) [file pone.0256368.s002.zip]

Archive with 20 entries (19 files):
- S2 Analyzed data/
- __MACOSX/._S2 Analyzed data
- S2 Analyzed data/primary_01_26_2021_minus_dni.xlsx
- __MACOSX/S2 Analyzed data/._primary_01_26_2021_minus_dni.xlsx
- S2 Analyzed data/primary_01_26_log.log
- __MACOSX/S2 Analyzed data/._primary_01_26_log.log
- S2 Analyzed data/.DS_Store
- __MACOSX/S2 Analyzed data/._.DS_Store
- S2 Analyzed data/primary_01_26_2021.xlsx
- __MACOSX/S2 Analyzed data/._primary_01_26_2021.xlsx
- S2 Analyzed data/LR models.log
- __MACOSX/S2 Analyzed data/._LR models.log
- S2 Analyzed data/subgroup_01_26_2021_minus_dni.xlsx
- __MACOSX/S2 Analyzed data/._subgroup_01_26_2021_minus_dni.xlsx
- S2 Analyzed data/subgroup_01_26_2021.xlsx
- __MACOSX/S2 Analyzed data/._subgroup_01_26_2021.xlsx
- S2 Analyzed data/main_objective.log
- __MACOSX/S2 Analyzed data/._main_objective.log
- S2 Analyzed data/subgroup_analysis_01_26.log
- __MACOSX/S2 Analyzed data/._subgroup_analysis_01_26.log
