# Supplementary material for: Fluid resuscitation and outcomes in heart failure patients with severe sepsis or septic shock: A retrospective case-control study
Source: PLoS One. 2021 Aug 19;16(8):e0256368. doi: 10.1371/journal.pone.0256368 (PMC8376054; doi:10.1371/journal.pone.0256368)
Supplement: S1 Data — (ZIP) [file pone.0256368.s002.zip › S2 Analyzed data/primary_01_26_2021_minus_dni.xlsx]

## Sheet: Sheet1
chf	dni	age	sex	ethinicity	heart	cci	la	sbp	dbp	map	hr	temp	fever	rr	mlkg	fluid	wbc	abx	dni	U	vent	vent_days	pressors	drips	icu	icu_days	hd	infection	los	death	quarter
0	0	59	0	0	0	1	2.7	75	38	50.3333	104	37.72	37.72	18	73.9	4178	3.8	38	0		0	0	1	1	1	3	0	5	4	0	16.712
0	0	59	0	0	0	1	2.7	75	38	50.3333	104	37.72	37.72	18	73.9	4178	3.8	38	0		0	0	1	1	1	3	0	5	4	0	16.712
0	0	60	0	0	0	3	4.8	79	54	62.3333	112	39.83	39.83	28	51.88	4000	8.5	21	0		0	0	1	1	0	6	0	2	15	0	16
0	0	60	1	1	0	4	2.2	84	51	62	144	36.5	36.5	20	52.86	3000	13.3	30	0		0	0	1	1	1	3	0	3	15	0	12
0	0	61	1	2	0	7	2.5	92	42	58.6667	129	37.05	37.05	20	45.89	4000	15.8	130	0		0	9	2	1	1	17	1	1	45	0	16
0	0	61	0	0	0	2	9.4	62	30	40.6667	98	36.39	36.39	17	46.67	5000	13.8	51	0		0	0	0	0	0	0	1	3	19	0	20
0	0	61	0	1	0	5	8.6	90	49	62.6667	118	39.66	39.66	16	51.82	4000	4	70	0		1	1	4	1	1	1	0	5	1	1	16
0	0	61	0	0	0	6	2.3	60	38	45.3333	88	36.5	36.5	20	38.42	4000	12.9	111	0		0	0	0	0	1	4	0	0	10	0	16
0	0	61	1	0	0	6	3.4	52	28	36	104	36.5	36.5	16	59.21	5000	9.4	54	0		0	0	2	1	1	4	0	3	10	0	20
0	0	62	1	1	0	3	0.9	76	56	62.6667	60	35.77	35.77	15	46.5	2000	10.8	36	0		1	3	2	1	1	4	0	0	8	0	8
0	0	62	1	0	0	4	8	82	52	62	96	36.27	36.27	34	34	3250	8.3	61	0		1	1	2	1	0	1	0	2	1	1	13
0	0	63	1	1	0	9	2.1	81	56	64.3333	87	38.72	38.72	20	32.99	3200	23.5	6	0		1	3	1	1	1	5	0	4	10	1	12.8
0	0	63	1	1	0	6	1.9	70	48	55.3333	130	37.11	37.11	27	33.61	4000	16	3	0		1	6	4	1	1	17	0	4	27	0	16
0	0	64	0	0	0	4	1.4	95	72	79.6667	148	39.33	39.33	24	48.59	3000	19	63	0		0	0	1	1	1	3	0	0	7	0	12
0	0	64	1	0	0	3	1.3	90	50	63.3333	160	39.94	39.94	16	44.95	4000	8.7	20	0		1	9	1	1	1	10	1	0	15	0	16
0	0	64	0	0	0	2	2.9	90	48	62	106	36.55	36.55	28	30	2000	10.4	79	0		1	1	1	1	0	1	0	0	1	1	8
0	0	65	1	1	0	6	8.3	81	51	61	126	98	36.6	12	76.63	4000	6.7	0	0		1	3	3	1	1	5	0	2	11	0	16
0	0	65	0	1	0	9	1.7	61	34	43	95	38.66	38.66	18	38.3	3000	21.5	31	0		0	0	3	1	1	12	1	3	24	0	12
0	0	65	1	0	0	6	1.8	88	56	66.6667	93	38.94	38.94	17	30.8	3000	13.7	2	0		1	1	1	1	1	3	0	4	7	0	12
0	0	65	0	0	0	5	10.2	77	56	63	130	36.33	36.33	16	48.95	3000	19.5	165	0		0	0	0	0	0	0	0	0	9	0	12
0	0	66	0	0	0	4	3.1	65	46	52.3333	103	37.88	37.88	28	53.58	4500	20.3	18	0		1	1	1	1	1	4	0	1	7	0	18
0	0	66	1	0	0	5	2.8	90	50	63.3333	146	38.66	38.66	20	37.76	3000	14.4	27	0		0	0	0	0	1	3	0	3	6	0	12
0	0	66	0	0	0	5	1.2	110	50	70	93	39.05	39.05	10	41.98	3505	4.6	30	0		0	0	1	1	1	2	0	1	5	0	14.02
0	0	66	0	1	0	5	4	90	50	63.3333	143	39	39	40	44	5000	21.1	37	0		0	0	1	1	1	3	0	4	11	0	20
0	0	66	1	1	0	2	2.1	102	62	75.3333	61	36.11	36.11	28	31	6000	33.1	117	0		0	2	1	1	1	15	0	3	24	0	24
0	0	66	1	1	0	2	2.1	98	72	80.6667	102	37	37	19	31	6000	20.7	161	0		0	0	1	1	1	3	0	2	9	0	24
0	0	66	0	0	0	3	1.6	72	39	50	106	38.8	38.8	16	32.01	2500	13.7	24	0		0	0	1	1	1	2	0	4	3	0	10
0	0	67	1	0	0	5	7	88	51	63.3333	131	36.1	36.1	32	42.83	3500	20.1	87	0		0	0	1	1	1	3	0	0	16	0	14
0	0	67	0	0	0	3	1.5	96	56	69.3333	81	37.3	37.3	22	35.21	3500	16.1	211	0		0	0	0	0	0	0	0	1	3	0	14
0	0	68	0	0	0	5	2.3	90	50	63.3333	94	39.4	39.4	29	30	3500	11.1	79	0		0	0	0	0	0	0	0	0	4	0	14
0	0	68	1	1	0	9	1.4	89	52	64.3333	82	37.1	37.1	20	30	2000	7.5	107	0		0	9	1	1	0	14	0	0	18	0	8
0	0	68	0	0	0	10	9.7	87	52	63.6667	127	36.2	36.2	21	30	2100	30.2	36	0		1	4	1	1	1	5	0	0	9	0	8.4
0	0	69	0	0	0	3	4.5	86	42	56.6667	168	39.5	39.5	30	31.11	2500	10.4	1	0		0	0	1	1	1	2	0	1	7	0	10
0	0	69	1	0	0	2	4.1	90	48	62	122	37.5	37.5	16	39.33	5000	13	75	0		0	0	1	1	1	2	0	1	5	0	20
0	0	70	1	0	0	6	1.9	94	48	63.3333	130	38.4	38.4	15	38.31	4000	10.7	44	0		1	7	3	1	1	14	0	0	14	0	16
0	0	70	0	0	0	5	22.1	60	45	50	117	38.7	38.7	22	46	5000	6.3	40	0		1	1	2	1	0	3	0	3	12	0	20
0	0	70	1	2	0	10	2.7	88	59	68.6667	143	37.2	37.2	21	45.56	3000	19	0	0		0	0	2	1	1	4	0	5	11	0	12
0	0	70	0	2	0	5	1.9	88	51	63.3333	57	36.9	36.9	16	55.07	3000	28.4	280	0		1	9	1	1	1	15	0	2	71	0	12
0	0	71	1	0	0	18	14.8	64	42	49.3333	130	35.5	35.5	22	52.33	4500	28.6	11	0		0	0	1	1	1	4	0	1	12	0	18
0	0	71	0	0	0	5	14.2	64	45	51.3333	131	35.8	35.8	34	30	2000	32.2	85	0		0	0	1	1	1	2	0	1	7	0	8
0	0	71	0	2	0	8	1.7	100	60	73.3333	120	39.4	39.4	20	30	2000	12.4	106	0		0	10	2	1	0	11	0	0	152	0	8
0	0	71	0	2	0	12	5	90	50	63.3333	188	37.7	37.7	22	56.84	4000	2.9	69	0		1	0	2	1	1	7	0	3	21	1	16
0	0	71	0	0	0	11	2.7	79	52	61	161	38.5	38.5	25	60.63	4250	10.6	4	0		0	0	2	1	1	3	0	1	9	0	17
0	0	71	0	0	0	11	11.9	80	50	60	154	37.6	37.6	35	30	2061	37.1	30	0		1	1	2	1	1	1	0	0	1	1	8.244
0	0	71	0	0	0	4	7	80	55	63.3333	135	37.2	37.2	22	44.57	3686	38.6	37	0		1	4	2	1	0	8	0	1	18	0	14.744
0	0	72	0	0	0	8	3.9	88	52	64	94	39.6	39.6	23	41.32	3000	11.1	30	0		1	17	2	1	1	17	0	2	17	1	12
0	0	72	1	0	0	6	3.2	81	52	61.6667	110	38.7	38.7	12	62.93	5000	6	79	0		1	8	4	1	1	12	0	0	18	0	20
0	0	72	1	0	0	7	3.5	88	51	63.3333	128	38.6	38.6	34	46.61	4000	59	6	0		0	0	1	1	0	3	0	2	26	0	16
0	0	72	1	0	0	11	4.6	82	52	62	147	38.6	38.6	26	79.81	4000	6.5	4	0		0	0	2	1	1	3	0	1	12	0	16
0	0	73	0	0	0	6	9.7	80	57	64.6667	129	38.1	38.1	40	48.5	4000	17.6	126	0		1	9	3	1	1	9	1	3	9	1	16
0	0	74	1	0	0	9	3.1	78	57	64	121	38.2	38.2	32	48	4000	0.1	70	0		1	2	1	1	1	2	0	5	2	1	16
0	0	75	1	0	0	10	2.1	91	42	58.3333	113	37.3	37.3	24	41.3	3000	16.9	60	0		0	0	2	1	1	2	0	1	7	0	12
0	0	75	0	1	0	9	2.4	89	49	62.3333	115	36.4	36.4	14	74.76	4000	84.4	192	0		0	0	1	1	0	3	0	4	11	1	16
0	0	76	0	0	0	5	6.1	80	57	64	113	38	38	20	31.46	2000	9.8	37	0		0	8	1	1	0	7	0	0	15	1	8
0	0	77	1	1	0	11	2.1	85	49	61	79	34.5	34.5	18	37.76	2400	3.1	35	0		0	1	4	1	1	4	1	3	4	1	9.6
0	0	77	0	1	0	7	2.3	132	70	90.6667	125	36.3	36.3	43	85.57	3500	10.6	42	0		0	1	2	1	0	1	0	1	8	1	14
0	0	78	0	0	0	8	5.8	82	52	62	147	36.6	36.6	25	45.6	3000	11.9	90	0		0	0	1	1	1	9	0	4	12	0	12
0	0	78	1	0	0	6	7.2	78	46	56.6667	76	36.8	36.8	10	72.11	3750	5.8		0		0	3	1	1	1	5	0	0	16	0	15
0	0	78	0	1	0	6	7.9	48	35	39.3333	132	36.9	36.9	16	51.81	2000	12.7	68	0		0	1	3	1	1	2	0	0	2	1	8
0	0	78	1	0	0	5	7	92	67	75.3333	68	37.7	37.7	20	55.1	4000	5.8	27	0		1	1	4	1	1	1	0	1	1	1	16
0	0	80	1	1	0	14	4	86	52	63.3333	130	39.4	39.4	24	56.83	2000	11.1	27	0		1	1	0	0	0	0	0	0	22	0	8
0	0	80	1	0	0	8	12.2	93	50	64.3333	124	34.7	34.7	19	29.36	2000	14	31	0		1	9	2	1	1	12	0	0	15	1	8
0	0	82	0	1	0	6	4.5	70	0	23.3333	60	36.4	36.4	18	44.02	3500	11.2	36	0		1	1	3	1	1	1	0	0	1	1	14
0	0	87	1	0	0	9	2.3	88	44	58.6667	111	36.4	36.4	20	48.3	3000	0.3	63	0		1	4	3	1	0	3	0	0	5	1	12
0	0	88	0	1	0	6	7.8	92	39	56.6667	94	37.6	37.6	16	55.1	4000	3.7	23	0		1	2	4	1	1	3	0	1	3	1	16
0	0	82	0	0	0	7	4.2	90	46	61	142	38.4	38.4	20	39.8305	2350	2.7	7	0		0	0	0	0	0	0	0	1	6	0	9.4
0	0	83	0	1	0	8	4.1	82	50	64	115	38.1	38.1	27	41.3223	2000	12.2	28	0		0	0	0	0	0	0	0	0	13	0	8
0	0	85	1	1	0	7	2.3	101	42	62	108	38.9	38.9	26	32.0792	3240	14.9	42	0		0	0	0	0	0	0	0	0	4	0	12.96
0	0	85	1	2	0	6	6.5	88	53	63	121	36.7	36.7	18	33.1126	2500	43.1	184	0		0	0	0	0	0	0	0	4	4	0	10
0	0	85	1	0	0	8	7.9	85	52	63	150	37.9	37.9	22	35.0438	1400	22.7	50	0		0	0	0	0	0	0	0	0	3	0	5.6
0	0	86	1	1	0	6	3.2	81	56	64	105	37.3	37.3	18	34.5343	1850	13.5	26	0		0	0	0	0	0	0	0	0	4	0	7.4
0	0	88	1	2	0	4	2.6	86	50	63	100	37.9	37.9	16	63.1424	4300	13.8	19	0		0	0	0	0	0	0	0	5	10	0	17.2
0	0	18	1	1	0	0	6.8	78	32	47.3333	134	39.4	39.4	18	56.8615	4475	35.2	7	0		0	0	0	0	0	0	0	5	7	0	17.9
0	0	21	1	2	0	0	3.1	78	42	54	103	37.1	37.1	22	40.6977	1050	15.2	166	0		0	2	1	1	1	14	0	0	16	1	4.2
0	0	23	0	2	0	0	0.7	100	74	70	138	39.4	39.4	20	73.0501	3250	14.3	1	0		0	0	0	0	1	1	0	1	1	0	13
0	0	26	0	0	0	0	4	100	57	71.3333	94	36.3	36.3	18	32.8947	2300	7.5	13	0		0	0	0	0	0	0	0	0	8	0	9.2
0	0	27	0	0	0	0	6	91	56	67.6667	136	6.5	36.5	18	65.1615	3550	9.9	278	0		1	4	1	1	1	8	0	5	20	0	14.2
0	0	30	0	0	0	6	4.2	80	50	62	98	36.8	36.8	24	30.2176	2250	0.2	35	0		1	2	4	1	1	2	1	3	2	1	9
0	0	31	0	1	0	6	3.2	90	50	63	126	37.2	37.2	20	62.2378	4450	17.2	20	0		0	0	3	1	1	9	0	1	13	0	17.8
0	0	33	1	0	0	1	3.3	90	48	62	155	38.7	38.7	33	68.2353	4640	9.5	56	0		0	0	0	0	0	0	0	4	4	0	18.56
0	0	33	0	1	0	0	3.1	92	48	63	78	36.4	36.4	10	40.2098	1150	2.7	10	0		0	0	0	0	0	0	0	1	5	0	4.6
0	0	34	0	1	0	0	6.5	91	48	63	130	35.6	35.6	16	31.9549	3400	24.6	4	0		1	1	1	1	1	2	0	0	7	0	13.6
0	0	35	0	2	0	2	2.3	100	50	67	99	32.6	32.6	25	47.0852	2100	35.4	39	0		0	0	0	0	0	0	0	4	7	0	8.4
0	0	35	0	1	0	1	2.8	87	50	62	123	39.5	39.5	17	85.1254	4750	18.2	41	0		0	0	0	0	0	0	0	4	5	0	19
0	0	38	0	0	0	0	7.9	83	55	64.3333	133	36.7	36.7	39	57.3192	3250	15.2	26	0		0	0	0	0	0	0	0	0	25	0	13
0	0	39	1	0	0	1	2	114	71	85.3333	111	36.4	36.4	32	40.2844	1700	16.7	4	0		1	2	1	1	1	2	0	5	2	1	6.8
0	0	38	0	0	0	0	7.9	83	55	64.3333	133	36.7	36.7	39	57.3192	3250	15.2	26	0		0	0	0	0	0	0	0	0	25	0	13
0	0	39	1	0	0	1	2	114	71	85.3333	111	36.4	36.4	32	40.2844	1700	16.7	4	0		1	2	1	1	1	2	0	5	2	1	6.8
0	0	40	1	0	0	0	22.8	85	51	62	82	36.4	36.4	26	64.978	5900	7.6	7	0		1	9	2	1	1	9	1	3	9	1	23.6
0	0	40	1	1	0	5	2.6	120	66	84	196	39.3	39.3	40	30	2550	14.5	16	0		0	13	1	1	1	26	0	1	36	0	10.2
0	0	40	0	2	0	0	1.1	107	65	79	137	39.3	39.3	22	41	3550	8.7	10	0		0	0	1	1	1	1	0	0	8	0	14.2
0	0	41	0	0	0	0	2	89	50	63	130	37.7	37.7	20	62.5266	4400	15	17	0		0	0	0	0	0	0	0	4	4	0	17.6
0	0	41	0	2	0	0	2.8	144	65	91.3333	110	37.9	37.9	20	43.4322	2050	20.3	13	0		0	0	2	1	1	3	0	1	9	0	8.2
0	0	41	0	1	0	2	1.2	56	39	44.6667	105	38.4	38.4	26	57.357	3750	6.9	42	0		0	0	1	1	1	1	0	4	4	0	15
0	0	43	1	0	0	0	1.1	91	60	70.3333	116	40.3	40.3	20	66.0793	4500	13.4	20	0		0	0	1	1	1	1	0	0	20	0	18
0	0	44	0	1	0	3	1.7	99	79	85.6667	103	34.8	34.8	16	38.5463	2800	7	8	0		1	2	4	1	1	2	0	3	2	1	11.2
0	0	44	0	0	0	3	3.1	104	57	72.6667	111	39.3	39.3	20	40.5286	2300	9.6	11	0		0	0	1	1	1	2	0	3	5	0	9.2
0	0	44	0	0	0	3	10.4	83	40	54.3333	101	37.1	37.1	17	38.9698	2300	6.5	1	0		1	4	1	1	1	5	0	3	11	0	9.2
0	0	44	0	0	0	0	2.4	89	50	63	132	39.4	39.4	20	95.0614	4100	24	13	0		0	0	1	1	1	1	0	5	1	0	16.4
0	0	44	1	1	0	1	2.4	92	60	70.6667	121	36.3	36.3	21	60.0394	3050	12.2	5	0		0	0	1	1	0	2	0	0	54	0	12.2
0	0	44	0	1	0	0	2.7	66	45	52	132	40	40	39	33.8868	2000	14.1	15	0		1	4	1	1	1	17	0	2	24	0	8
0	0	44	0	1	0	6	4.3	80	46	57	78	36.9	36.9	16	42.117	1512	4.4	170	0		0	0	0	0	0	0	0	1	17	0	6.048
0	0	45	0	2	0	3	2.5	96	65	75.3333	111	36.6	36.6	16	53.1915	2000	39.8	600	0		0	0	0	0	0	0	0	1	9	0	8
0	0	45	1	2	0	2	1.7	116	60	78.6667	76	39.6	39.6	18	39.1236	2500	4.3	55	0		0	0	0	0	0	0	0	0	4	0	10
0	0	46	1	1	0	4	0.6	111	54	73	82	31.7	31.7	17	56.5345	3850	13.4	11	0		0	0	1	1	1	9	0	4	11	1	15.4
0	0	46	0	1	0	1	2.2	82	56	64.6667	124	37.2	37.2	16	35.8289	3350	12.6	38	0		0	0	0	0	1	1	0	3	3	0	13.4
0	0	47	0	0	0	3	6.2	94	53	66.6667	96	36.7	36.7	20	30	2250	1.2	81	0		0	0	0	0	0	0	0	2	13	0	9
0	0	47	0	0	0	0	2.9	97	74	81.6667	137	37.2	37.2	39	42.3585	2500	6.4	21	0		0	0	1	1	1	3	0	3	4	0	10
0	0	47	0	0	0	1	7.2	69	56	60	150	38.4	38.4	22	31.7797	2250	22.3	18	0		0	0	1	1	1	1	0	1	4	0	9
0	0	47	1	0	0	0	11	69	56	60	140	38	38	18	30	2500	13.9	27	0		1	2	0	0	1	3	0	0	9	0	10
0	0	47	0	0	0	0	2.9	120	67	84	107	36.1	36.1	16	40.3818	3300	18.9	9	0		1	2	1	1	1	6	0	0	9	0	13.2
0	0	47	0	0	0	2	1.1	79	43	55	111	36.7	36.7	11	39.1026	3050	14.3	25	0		0	0	1	1	1	2	0	1	4	0	12.2
0	0	47	0	1	0	2	3	84	63	70	107	37.2	37.2	23	52.467	2382	17.2	57	0		0	0	1	1	1	3	0	1	8	0	9.528
0	0	48	1	1	0	0	4.7	100	68	78.6667	114	37.2	37.2	22	30.6706	2200	3.1	37	0		1	16	1	1	1	23	0	0	23	0	8.8
0	0	48	1	1	0	1	3.9	119	83	95	145	39.6	39.6	35	31.0629	2750	5.2	8	0		1	9	1	1	1	9	0	0	9	1	11
0	0	51	0	0	0	3	6.6	89	50	63	143	39.4	39.4	38	46.789	2550	56.7	2	0		0	0	1	1	1	3	0	1	10	0	10.2
0	0	51	1	0	0	7	8.8	85	50	62	129	36.6	36.6	15	31	2020	13.8	48	0		0	0	1	1	1	4	0	0	4	1	8.08
0	0	52	1	2	0	3	1.1	53	47	49	110	36.5	36.5	27	35.3846	2300	19.8	6	0		0	0	0	0	0	0	0	2	17	0	9.2
0	0	52	0	1	0	1	3.7	90	50	63	119	37.1	37.1	20	28.4495	2000	16.4	92	0		0	10	2	1	0	11	1	1	12	1	8
0	0	52	0	0	0	3	5.9	90	50	63	147	39.2	39.2	40	47.1995	3000	41	3	0		1	3	1	1	1	4	0	1	6	0	12
0	0	52	1	1	0	1	2.9	93	68	76.3333	95	38.7	38.7	20	36.9729	2350	11.9	26	0		0	0	1	1	1	8	0	0	12	0	9.4
0	0	52	1	1	0	1	2.1	105	71	82.3333	79	37.1	37.1	15	60.9963	3600	9.9	25	0		0	0	2	1	0	20	0	1	87	1	14.4
0	0	52	1	0	0	2	1.7	109	88	95	70	37.8	37.8	15	55.3459	4400	14.1	6	0		1	3	0	0	1	4	0	0	10	0	17.6
0	0	53	1	0	0	3	2	135	89	104.333	108	39.6	39.6	25	30.4621	3250	14.9	54	0		0	4	1	1	0	8	0	0	14	0	13
0	0	53	1	1	0	2	2.5	89	28	48.3333	111	6.6	36.6	20	30	2800	9.6	11	0		1	6	2	1	1	8	1	1	21	0	11.2
0	0	54	1	0	0	2	8.4	70	36	47.3333	126	37	37	22	31	2500	20.7	18	0		0	0	0	0	0	0	0	0	5	0	10
0	0	54	1	0	0	1	4.4	77	56	63	155	36.3	36.3	38	46.2555	3150	21	18	0		0	2	1	1	1	11	0	0	14	0	12.6
0	0	55	1	1	0	7	2.7	73	57	62.3333	106	39.2	39.2	25	67.7966	4400	21.3	6	0		0	0	1	1	1	1	0	4	9	0	17.6
0	0	55	0	0	0	1	2.6	130	66	82	130	39.4	39.4	18	67.0079	4255	14.2	29	0		0	0	1	1	1	2	0	0	4	0	17.02
0	0	56	0	2	0	2	5	84	52	63	118	37.6	37.6	23	32.7103	2100	4.8	47	0		0	0	0	0	0	0	0	1	46	0	8.4
0	0	56	1	1	0	3	3.4	72	30	44	150	38.4	38.4	26	31.25	3500	17	15	0		0	0	1	1	1	4	0	2	14	0	14
0	0	56	1	1	0	7	2.8	94	72	79.3333	108	37.9	37.9	22	73.7885	3350	14.3	75	0		1	4	1	1	1	5	0	3	5	1	13.4
0	0	56	1	1	0	3	5	113	73	86.3333	158	39.4	39.4	40	33.8868	2000	11.4	29	0		0	0	1	1	1	9	0	0	9	0	8
0	0	56	1	1	0	3	5	93	73	79.6667	92	35.5	35.5	44	78.1938	3550	19.9	3	0		0	0	1	1	1	9	0	0	19	0	14.2
0	0	56	0	0	0	7	1.2	111	67	81.6667	115	37.9	37.9	20	34.2633	2100	15.6	6	0		0	0	1	1	1	7	0	1	10	0	8.4
0	0	56	1	1	0	1	7.5	90	50	63	118	36.3	36.3	15	31	3000	15.7	50	0		0	0	1	1	1	2	0	0	2	0	12
0	0	57	0	1	0	8	5.4	73	58	63	150	37.6	37.6	26	35.2674	2426.4	44.9	115	0		0	0	1	1	1	3	0	1	9	0	9.7056
0	0	57	1	0	0	1	2.1	79	42	54.3333	149	37.9	37.9	25	30	2805	21.9	20	0		0	0	0	0	1	2	0	1	9	0	11.22
0	0	57	1	0	0	2	4.2	82	53	63	103	37.7	37.7	22	41.365	4000	15.5	39	0		0	0	1	1	1	4	0	1	7	0	16
0	0	57	1	1	0	1	6.2	82	54	63.3333	101	36	36	20	48.4581	5500	19.1	62	0		0	0	2	1	1	3	0	1	5	0	22
0	0	58	1	0	0	4	6.1	79	55	63	88	36.6	36.6	16	43.5393	3100	2.9	141	0		0	0	2	1	1	2	0	0	21	0	12.4
0	0	58	1	1	0	7	1.2	107	68	81	108	38.9	38.9	33	30	2032.4	16.4	5	0		0	0	2	1	1	1	0	1	1	0	8.1296
0	0	59	1	1	0	3	6.2	78	46	56.6667	62	30.4	30.4	25	47	5350	34	1	0		0	3	1	1	1	9	1	4	20	0	21.4
0	0	22	0	0	0	0	2.3	80	58	65	160	37.8	37.8	18	30	3270	22	160	0		0	0	0	0	0	0	0	3	3	0	13.08
0	0	24	0	1	0	7	3.3	80	53	62	122	37.1	37.1	22	48.8	2000	12	25	0		0	0	0	0	0	0	0	1	6	0	8
0	0	27	1	1	0	0	2.2	85	50	61.6667	131	39.1	39.1	20	36	2000	18.8	50	0		0	0	0	0	0	0	0	5	3	0	8
0	0	27	0	0	0	1	4.6	89	51	63.6667	132	36.7	36.7	34	42	4125	4.5	18	0		0	0	0	0	1	7	0	2	14	0	16.5
0	0	28	0	0	0	1	1.2	133	78	96.3333	127	39.4	39.4	16	45.5	2500	9.1	25	0		0	0	0	0	0	0	0	5	3	0	10
0	0	29	0	2	0	0	3	88	58	68	135	37	37	17	43.6	2300	14.9	142	0		0	0	0	0	0	0	0	0	3	0	9.2
0	0	29	0	0	0	1	1.8	114	78	90	120	39.6	39.6	18	30	3000	54.5	25	0		0	0	0	0	0	0	0	1	7	0	12
0	0	30	1	0	0	0	2.2	120	77	91.3333	130	37.7	37.7	14	35.5	3386	28.6	137	0		0	0	0	0	0	0	0	0	15	0	13.544
0	0	31	0	0	0	0	0.7	120	60	81	96	37.6	37.6	16	30.3	2000	18.2	25	0		0	0	0	0	0	0	0	5	3	0	8
0	0	37	0	0	0	3	3.4	121	61	81	130	38.9	38.9	18	31.4	2000	7	228	0		0	0	0	0	0	0	0	2	5	0	8
0	0	40	0	1	0	5	4.3	80	86	64	136	36.7	36.7	14	38.3	1850	18	153	0		0	0	0	0	0	0	0	1	4	0	7.4
0	0	40	0	0	0	6	4.4	87	60	69	97	37.6	37.6	15	69.6	4800	4.3	11	0		0	0	0	0	0	0	0	2	6	0	19.2
0	0	43	0	1	0	0	3.3	92	50	64	115	39.2	39.2	18	29.9	5216	7.7	351	0		0	0	0	0	0	0	0	4	11	0	20.864
0	0	43	0	1	0	7	1.1	92	58	69.3333	132	38.7	38.7	32	50.1	2500	6	125	0		0	0	0	0	0	0	0	0	4	0	10
0	0	46	1	1	0	4	0.7	120	63	84	122	39.3	39.3	16	32.5	3217	13.3	38	0		0	0	0	0	0	0	0	4	8	0	12.868
0	0	48	0	1	0	1	3.5	80	56	64	120	37.1	37.1	18	47.8	3000	19.1	264	0		0	0	0	0	0	0	0	5	3	0	12
0	0	51	0	0	0	1	1.9	79	49	59	113	37.6	37.6	18	48.2	3500	8.6	128	0		0	0	0	0	0	0	0	0	4	0	14
0	0	53	1	1	0	1	6.1	88	50	62	130	36.9	36.9	18	31.6	2650	19.6	123	0		1	1	0	0	0	1	0	2	11	0	10.6
0	0	53	1	0	0	1	1.8	106	58	74	96	36.9	36.9	16	40.2	3650	12.1	124	0		0	0	0	0	0	0	0	5	9	0	14.6
0	0	54	0	0	0	2	2.3	130	83	98.6667	129	38.4	38.4	22	30	2790	7.7	83	0		0	0	0	0	0	0	0	1	5	0	11.16
0	0	56	0	1	0	2	2.7	120	63	84	114	38.6	38.6	18	30	2994	13.6	25	0		0	0	0	0	0	0	0	1	3	0	11.976
0	0	57	0	0	0	2	1.6	102	66	78	142	40.3	40.3	20	43.9	2350	14.9	187	0		0	0	0	0	0	0	0	0	5	0	9.4
0	0	57	0	2	0	3	4	99	54	69	108	36.8	36.8	20	31	2425	20.9	146	0		0	0	0	0	0	0	0	0	4	0	9.7
0	0	60	0	0	0	5	4.2	138	80	99.3333	118	37.2	37.2	18	56.6	3630	14.6	189	0		0	0	0	0	0	0	0	3	6	0	14.52
0	0	60	0	0	0	3	2.1	89	50	63	118	36.9	36.9	21	43.3	4300	9.1	74	0		0	0	0	0	0	0	0	5	3	0	17.2
0	0	60	0	1	0	2	6.1	82	42	55.3333	140	37.3	37.3	16	45.5	3000	15.3	107	0		0	0	0	0	0	0	0	2	4	0	12
0	0	61	0	0	0	5	6.7	123	60	84	164	37.4	37.4	32	31.4	2300	11.4	74	0		0	0	0	0	0	0	0	2	8	0	9.2
0	0	61	0	1	0	4	2.3	90	49	63	112	37.7	37.7	16	30	3270	13.2	25	0		0	0	0	0	0	0	0	4	9	0	13.08
0	0	62	1	1	0	4	4.9	99	72	81	99	36.5	36.5	16	62.2	3863	48.2	20	0		0	0	0	0	0	0	0	4	48	0	15.452
0	0	62	1	1	0	3	14.8	80	50	63	124	37.1	37.1	18	47.9	2500	9.4	210	0		0	0	0	0	1	3	0	2	6	0	10
0	0	63	1	0	0	4	3.6	76	58	64	147	36.4	36.4	23	30.4	2150	32.3	39	0		0	0	0	0	0	0	0	4	17	0	8.6
0	0	63	1	1	0	4	2.4	104	81	88.6667	103	36.8	36.8	16	36.2	2000	4.6	354	0		0	0	0	0	0	0	0	1	6	0	8
0	0	63	0	0	0	3	9.8	90	53	65	126	36.4	36.4	16	40.1	2000	17.5	186	0		0	0	0	0	0	0	0	0	155	0	8
0	0	63	0	0	0	3	2.1	101	64	76.3333	141	38.3	38.3	44	30	1450	2	5	0		1	5	0	0	0	0	0	0	15	0	5.8
0	0	64	1	1	0	6	2.7	102	60	74	122	37.1	37.1	40	41.8	2390	14.7	103	0		0	0	0	0	0	0	0	2	9	0	9.56
0	0	65	1	0	0	5	2.3	80	40	53.3333	86	39	39	18	31	4000	14.1	117	0		1	1	1	1	1	2	0	0	9	0	16
0	0	65	0	0	0	2	1.1	127	60	83	120	38	38	18	30.4	2000	18.6	164	0		0	0	0	0	0	0	0	5	1	0	8
0	0	65	0	1	0	2	1.3	122	60	84	130	38.2	38.2	23	35.7	3000	13.5	130	0		0	0	0	0	0	0	0	1	4	0	12
0	0	68	1	0	0	2	4	121	61	84	120	36.8	36.8	22	34.8	3000	29.6	125	0		0	0	0	0	0	0	0	4	4	0	12
0	0	68	1	0	0	2	4	92	48	63	120	36.8	36.8	22	34.8	3000	29.6	125	0		0	0	0	0	0	0	0	4	4	0	12
0	0	69	1	1	0	5	6.3	90	48	62	117	36.8	36.8	44	30	2994	21.3	20	0		0	0	0	0	0	0	0	0	3	0	11.976
0	0	70	1	1	0	5	3	73	48	56.3333	97	36.7	36.7	15	30	2886	7.5	133	0		0	0	0	0	0	0	0	2	6	0	11.544
0	0	71	0	1	0	3	6.3	90	50	63	104	36.3	36.3	8	80.2	4000	14.8	106	0		1	8	1	1	0	0	0	1	11	0	16
0	0	71	1	1	0	3	6.4	91	48	62	136	37.9	37.9	20	31.4	2846	23.3	24	0		0	0	0	0	0	0	0	2	5	0	11.384
0	0	71	0	0	0	5	3.4	91	47	62	121	38.2	38.2	20	42.6	3000	19.6	97	0		0	0	0	0	0	0	0	3	7	0	12
0	0	73	1	0	0	6	2.8	88	52	64	150	37.2	37.2	28	30	2000	9.5	79	0		0	0	0	0	0	0	0	1	15	0	8
0	0	75	0	1	0	5	2.2	120	76	90.6667	121	39.1	39.1	24	41.6	2000	19.6	94	0		0	0	0	0	0	0	0	4	6	0	8
0	0	76	0	1	0	5	9.2	83	52	62	132	38.2	38.2	29	30	2313	17.2	39	0		0	0	0	0	0	0	0	1	9	0	9.252
0	0	76	0	1	0	4	6.7	110	75	86.6667	120	36.3	36.3	22	30.5	2000	19.6	133	0		0	0	0	0	0	0	0	0	12	0	8
0	0	76	1	0	0	4	3	138	68	91.3333	68	38	38	30	30	2000	3.4	163	0		0	0	0	0	0	0	0	1	4	0	8
0	0	76	0	0	0	5	1.2	80	58	65.3333	74	36.9	36.9	20	36.7	2000	20.6	247	0		0	0	0	0	0	0	0	1	3	0	8
0	0	77	0	1	0	6	2.4	110	60	76.6667	94	36.4	36.4	22	64.8	2500	14.9	106	0		0	0	0	0	0	0	0	1	4	0	10
0	0	78	1	1	0	4	4.1	82	54	63	148	38.4	38.4	35	30	1600	12.5	120	0		0	0	0	0	0	0	0	0	7	0	6.4
0	0	79	0	1	0	5	3.5	90	59	69	112	36.4	36.4	21	50.8	3000	8.5	160	0		0	0	0	0	0	0	0	5	2	0	12
0	0	79	1	1	0	4	5.2	72	47	55.3333	67	35.4	35.4	17	37.8	1500	14.6	2	0		0	0	0	0	0	0	0	1	6	0	6
1	0	59	1	0	3	6	7.7	50	29	36	78	32.7	32.7	16	73.52	5000	21.8	36	0		1	2	2	1	1	2	0	0	2	1	20
1	0	60	0	1	1	6	1.9	122	76	91.3333	121	38.9	38.9	19	50	7000	13.8	52	0		0	1	2	1	0	9	0	3	33	0	28
1	0	60	0	0	1	7	0.7	90	58	68.6667	69	34.7	34.7	20	43.86	5000	7.9	40	0		1	5	1	1	1	7	0	2	13	0	20
1	0	61	1	0	3	7	2.8	81	52	61.6667	101	39.1	39.1	22	54.38	4000	12.4	19	0		0	0	1	1	1	6	0	0	11	0	16
1	0	62	1	0	1	5	3.5	80	56	64	95	36.6	36.6	19	31.15	2000	24.1	0	0		0	0	1	1	1	4	0	0	15	0	8
1	0	62	1	1	1	7	3.1	63	39	47	132	36.3	36.3	14	30.38	2000	40.5	30	0		0	0	0	0	0	0	0	1	11	0	8
1	0	62	0	0	3	7	1.9	87	52	63.6667	74	36.5	36.5	20	82.64	3000	16.8	81	0		1	1	1	1	1	5	1	2	22	0	12
1	0	63	1	0	1	9	1.2	109	62	77.6667	90	37.2	37.2	15	75.99	5000	32.7	0	0		0	0	2	1	1	10	0	1	16	0	20
1	0	63	1	1	1	12	3.3	88	52	64	120	39.3	39.3	25	40.05	3000	6.6	3	0		0	3	1	1	0	3	1	5	53	1	12
1	0	60	0	1	1	6	1.9	80	58	65.3333	121	38.9	38.9	19	40	7000	13.8	52	0		0	1	2	1	0	9	0	3	33	0	28
1	0	65	0	2	1	8	5	66	34	44.6667	66	36.6	36.6	16	54.93	4000	13	161	0		0	0	2	1	1	3	0	3	4	0	16
1	0	66	0	1	1	5	1.9	77	50	59	96	37.2	37.2	20	33.01	4000	11	69	0		0	0	3	1	1	16	1	2	16	0	16
1	0	67	0	1	1	6	4.4	72	40	50.6667	81	37.2	37.2	20	40	10000	10.3	92	0		1	4	3	1	1	5	0	3	19	0	40
1	0	68	0	0	1	10	1.6	82	58	66	108	36.6	36.6	16	36.71	4000	2.6	52	0		0	0	1	1	0	9	0	2	13	0	16
1	0	68	1	2	1	13	6.6	87	52	63.6667	117	38.1	38.1	24	30.38	2400	0.8	42	0		1	4	2	1	1	10	1	3	21	0	9.6
1	0	69	1	0	1	4	2.3	74	57	62.6667	147	37.2	37.2	22	35.3	5000	17.6	20	0		0	0	0	0	0	0	0	3	15	0	20
1	0	69	0	0	1	6	2.9	55	44	47.6667	142	38.2	38.2	13	75.9	4000	10.2	3	0		0	0	1	1	1	1	0	0	10	0	16
1	0	70	0	0	1	9	1.5	59	41	47	63	33.8	33.8	20	56.26	4000	10.5	122	0		0	0	2	1	1	2	0	2	6	1	16
1	0	70	0	0	1	9	3	78	50	59.3333	94	36.7	36.7	18	39.33	3000	16	11	0		0	0	2	1	1	6	0	1	18	0	12
1	0	71	0	1	3	6	5.4	82	51	61.3333	95	38.1	38.1	18	43.54	3000	15.5	13	0		0	2	4	1	1	6	0	1	6	1	12
1	0	71	1	2	1	8	6.9	83	52	62.3333	93	39.7	39.7	44	41.4	4000	8.6	6	0		0	0	1	1	1	3		1	8	0	16
1	0	71	1	0	3	6	2.8	89	50	63	126	36.8	36.8	16	30.77	4000	16.5	13	0		1	1	1	1	1	5	0	1	13	0	16
1	0	71	0	0	2	5	2.3	92	70	77.3333	152	37.1	37.1	16	52.82	3000	17.3	91	0		0	1	1	1	0	8	0	3	16	0	12
1	0	72	1	0	3	6	3	72	54	60	108	36.1	36.1	20	52.63	6000	14.4	104	0		1	2	2	1	1	5	0	4	41	0	24
1	0	72	0	1	3	11	7.6	83	54	63.6667	126	37.5	37.5	17	67.32	3750	4.6		0		1	2	2	1	1	2	0	0	1	1	15
1	0	72	0	0	3	7	1.2	78	33	48	74	36.6	36.6	20	57.92	3000	37	76	0		0	0	2	1	0	5	0	3	18	0	12
1	0	73	1	0	1	6	2.4	102	49	66.6667	68	36.7	36.7	16	40	4248	11.5	12	0		0	0	1	1	1	4	0	0	5	0	16.992
1	0	73	0	0	1	5	2.4	83	53	63	83	36.3	36.3	14	48.95	3000	9.2	96	0		1	12	2	1	1	12	0	0	13	1	12
1	0	73	1	0	3	8	0.7	109	72	84.3333	87	36.3	36.3	14	49.07	4328	17.7	75	0		0	0	1	1	0	4	0	1	8	0	17.312
1	0	75	1	1	3	6	1.8	82	50	60.6667	87	34.4	34.4	20	44	5000	6.4	150	0		0	0	1	1	1	1	0	3	10	0	20
1	0	75	0	0	1	8	3	106	62	76.6667	63	36.3	36.3	20	30	1600	18.8	60	0		0	0	0	0	0	0	0	1	18	0	6.4
1	0	75	0	0	1	10	2	79	49	59	86	36.6	36.6	15	42.1	4000	23.9	220	0		1	5	2	1	1	5	0	3	5	1	16
1	0	75	1	0	1	8	5.7	84	52	62.6667	151	38.5	38.5	20	44.05	4000	2.2	102	0		0	0	1	1	1	4	0	1	6	0	16
1	0	75	0	2	1	9	1.6	77	31	46.3333	89	36.6	36.6	14	30	2000	14.1	71	0		0	0	1	1	1	3	0	1	4	0	8
1	0	75	1	0	3	5	2.1	85	59	67.6667	116	36.7	36.7	17	52.82	3000	17	44	0		1	2	1	1	1	3	1	0	3	1	12
1	0	75	0	0	1	10	4.5	80	50	62	86	36.1	36.1	25	30	2000	14.2	157	0		1	4	4	1	1	4	1	0	4	1	8
1	0	76	1	0	3	7	1.6	74	51	58.6667	145	37.1	37.1	22	30	2000	6.9	31	0		0	0	0	0	0	0	0	1	21	0	8
1	0	77	0	0	1	6	9	108	40	62.6667	140	39.8	39.8	22	42.37	4750	6.5	43	0		1	2	2	1	1	2	0	1	2	1	19
1	0	77	0	0	1	7	1.5	151	101	117.667	122	36.9	36.9	18	45.89	2000	30.1	35	0		0	1	2	1	0	1	0	0	6	1	8
1	0	77	1	2	1	4	6.2	79	55	63	152	36.1	36.1	18	66.7	3000	15.2	40	0		1	1	1	1	1	9	0	0	14	0	12
1	0	78	1	1	3	8	1.1	86	46	59.3333	81	36.7	36.7	26	36.71	2000	16.8	33	0		0	1	3	1	0	3	1	4	4	1	8
1	0	78	0	0	3	8	7.1	70	0	23.3333	91	36.5	36.5	19	45.55	2250	33	166	0		0	0	3	1	1	7	0	2	24	0	9
1	0	78	1	0	1	7	1.6	100	60	73.3333	100	38	38	20	31	4000	7	20	0		0	0	1	1	1	3	0	0	11	0	16
1	0	78	0	0	1	6	9.8	100	44	62.6667	98	34.4	34.4	18	30	2000	13.7	29	0		1	2	2	1	1	4	1	0	14	0	8
1	0	79	1	0	3	11	3.5	90	58	64	72	36.4	36.4	18	45.89	3000	26.5	20	0		1	9	3	1	1	9	0	0	11	1	12
1	0	80	1	0	1	10	3.1	90	50	63	128	38	38	16	46.37	4000	8.3	11	0		1	1	1	1	1	6	0	5	12	0	16
1	0	81	1	1	1	10	5.7	80	50	60	130	39.4	39.4	56	94.39	6000	15.4	15	0		0	0	1	1	1	3	0	3	13	0	24
1	0	81	1	1	1	10	4.4	80	55	63	130	37.4	37.4	30	31.5	2000	26.3	65	0		0	0	0	0	0	0	0	4	10	0	8
1	0	81	0	1	1	7	1.9	63	37	45.6667	108	36.9	36.9	18	74.9	2000	17	25	0		0	0	0	0	0	2	0	0	28	1	8
1	0	81	1	2	3	5	7.8	84	51	62	155	37.8	37.8	26	45.45	4000	4.8	18	0		1	1	1	1	1	1	1	3	1	1	16
1	0	81	0	0	1	9	2.6	60	36	44	72	36.7	36.7	18	33.37	2500	18.5	11	0		0	0	1	1	1	3	0	1	8	0	10
1	0	82	0	1	1	7	8.2	45	28	33.6667	89	34.4	34.4	15	32.63	2500	7.1	51	0		0	0	1	1	1	3	0	1	15	0	10
1	0	82	1	2	2	6	3.5	84	52	63	157	39.1	39.1	24	65.26	4000	7	32	0		0	0	1	1	1	2	0	1	6	0	16
1	0	82	1	0	1	7	4.8	94	36	55.3333	155	36.4	36.4	25	47.3	3500	5.9	20	0		1	1	1	1	1	4	0	0	9	0	14
1	0	83	1	1	1	8	10.5	85	52	63	97	36.2	36.2	27	32.86	3000	14.5	18	0		0	0	0	0	0	0	0	1	11	0	12
1	0	83	0	0	3	10	2.7	88	52	63	160	39.2778	39.2778	25	48	3000	14	67	0		1	5	1	1	0	8	0	1	37	0	12
1	0	84	1	1	1	8	8.4	80	52	61	142	38.4	38.4	24	31.5	2300	11	6	0		1	1	0	0	0	0	0	1	1	1	9.2
1	0	84	1	1	3	8	2.5	90	50	63.3333	70	36.7	36.7	20	44.49	4000	12.2	49	0		0	0	1	1	1	14	0	2	14	0	16
1	0	84	0	0	2	7	1.1	100	62	74.6667	120	36.6	36.6	18	37.48	2500	15.7	207	0		0	0	1	1	1	3	0	1	31	0	10
1	0	84	0	0	2	7	8	80	43	55.3333	131	33.5	33.5	24	46.29	3750	38	38	0		0	0	1	1	1	5	0	1	21	0	15
1	0	84	1	1	3	6	2.6	82	52	64	99	39.1	39.1	30	30	2770	3.7	3	0		1	5	1	1	0	5	0	2	12	1	11.08
1	0	85	0	0	3	6	2.9	103	43	63	153	37.4	37.4	34	28.35	1250	21.8	20	0		1	1	1	1	1	6	0	0	11	0	5
1	0	86	1	0	3	8	4.3	66	40	48.6667	92	36.9	36.9	16	30.06	3000	9.1	19	0		0	0	0	0	0	0	0	4	6	0	12
1	0	87	1	2	1	9	2.4	88	52	64	157	38.7	38.7	17	35.27	2000	12.5	13	0		0	0	0	0	0	0	0	0	13	0	8
1	0	88	1	1	1	6	4.6	87	53	63	120	37.1	37.1	15	47.9	3375	11.8	18	0		1	7	2	1	0	7	0	0	8	1	13.5
1	0	90	0	0	3	7	3.1	86	53	64	108	38.8	38.8	16	55.06	3000	1.9	13	0		0	0	0	0	0	0	0	0	20	0	12
1	0	92	0	0	3	10	7	50	38	42	120	36.2	36.2	10	33.04	2500	9.4	43	0		1	1	2	1	1	1	0	0	1	1	10
1	0	94	0	1	3	9	7.5	82	40	54	116	37.33	37.33	30	41.3	3000	25	16	0		1	11	1	1	1	11	0	4	25	1	12
1	0	99	1	2	1	7	10.4	90	50	63	60	36.7	36.7	27	30	2600	22.7	40	0		0	0	0	0	0	0	0	0	5	0	10.4
1	0	55	1	0	1	4	1.5	110	62	78	115	39.1	39.1	22	30	2500	17.1	17	0		0	0	0	0	0	0	0	4	17	0	10
1	0	57	0	0	1	4	2.6	162	93	116	120	36.3	36.3	20	30	2350	18.4	44	0		1	1	0	0	0	0	0	5	8	0	9.4
1	0	61	1	0	1	7	2.5	109	65	79.6667	106	37.8	37.8	19	37.63	2050	21.3		0		0	0	0	0	0	0	0	0	6	0	8.2
1	0	61	1	0	1	7	0.8	132	92	105.333	114	37.4	37.4	16	58.82	3200	26.6	24	0		1	28	0	0	0	3	0	1	28	0	12.8
1	0	62	0	1	1	7	1.2	135	80	98.3333	117	37.2	37.2	23	30	2000	16.8	58	0		1	12	0	0	0	0	0	0	19	0	8
1	0	62	1	0	2	5	5.3	80	56	64	140	34.9	34.9	20	37.93	3100	10.7	16	0		0	6	1	1	0	15	0	0	28	1	12.4
1	0	62	1	1	1	9	4.2	81	52	62	92	37.4	37.4	50	30	1700	31	13	0		1	4	1	1	1	4	0	0	4	0	6.8
1	0	66	0	0	1	2	2.3	120	80	93.3333	130	36.6	36.6	20	37.1	3100	7.5	43	0		0	0	1	1	1	5	0	3	12	0	12.4
1	0	85	1	1	2	10	2.6	100	57	71.3333	100	104	40	19	30	2300	16.7	15	0		0	0	0	0	0	0	0	1	12	0	9.2
1	0	85	0	0	1	7	3.1	79	52	61	167	36.7	36.7	22	34.613	3300	7.2	41	0		0	0	0	0	0	0	0	0	5	0	13.2
1	0	89	1	1	3	7	3.7	95	48	64	101	37	37	18	36.7156	2750	8.3	13	0		0	0	0	0	0	0	0	0	9	0	11
1	0	93	1	0	2	5	7	58	32	40.6667	102	38.6	38.6	34	87.0902	4250	13.5	28	0		0	0	0	0	0	0	0	0	18	0	17
1	0	43	1	0	3	2	9.5	65	42	49.6667	105	38.6	38.6	22	51	6350	22.3	2	0		1	4	1	1	1	5	0	1	15	0	25.4
1	0	49	0	2	3	1	7.1	94	49	63	146	36.1	36.1	28	43.9024	1800	7.8	32	0		1	9	2	1	1	9	0	0	9	1	7.2
1	0	50	0	1	1	8	1.5	123	71	88.3333	110	38.9	38.9	20	31.1502	2925	8.6	112	0		0	0	1	1	1	1	0	4	7	0	11.7
1	0	51	0	2	3	3	3.2	49	36	40.3333	89	35.6	35.6	11	30	1500	1.6	22	0		0	2	2	1	1	4	0	2	4	1	6
1	0	57	0	0	3	5	1.1	86	48	60.6667	111	37.2	37.2	15	36.5408	3000	11.7	28	0		0	0	2	1	1	3	0	1	6	0	12
1	0	58	1	0	3	9	2.4	74	54	60.6667	124	37.7	37.7	37	31.9383	1450	0.5	75	0		1	5	1	1	1	7	0	0	7	1	5.8
1	0	58	0	1	1	5	4.9	98	53	68	73	36.1	36.1	16	44.0529	3400	17.3	2	0		1	6	1	1	1	12	1	0	35	0	13.6
1	0	59	1	2	3	3	1.5	100	60	73	115	39.2	39.2	24	43.7748	4750	8.3	13	0		0	0	1	1	1	1	0	2	21	0	19
1	0	60	1	0	1	5	1.5	110	68	78	103	38.9	38.9	20	30.303	3000	11.9	11	0		0	1	1	1	0	2	0	4	12	0	12
1	0	36	0	0	1	0	2.4	120	70	86.6667	138	36.7	36.7	20	44.9	4000	29.7	75	0		0	0	0	0	0	0	0	0	9	0	16
1	0	48	1	0	2	0	3.3	84	56	64	78	35.8	35.8	26	57.5	4179	10.8	68	0		0	0	0	0	0	0	0	0	9	0	16.716
1	0	52	0	0	1	1	6.7	88	50	62.6667	140	36.7	36.7	40	39.8	2350	23.6	69	0		0	0	0	0	0	0	0	0	8	0	9.4
1	0	58	0	1	3	5	3	80	52	61	110	37.5	37.5	18	54.4	2470	19.4	104	0		0	0	0	0	0	0	0	4	6	0	9.88
1	0	63	0	0	1	4	2.1	80	52	61.3333	130	38.1	38.1	30	60.1	3000	16.2	289	0		0	0	0	0	0	0	0	1	5	0	12
1	0	61	1	0	1	5	0.8	110	60	76.6667	114	37.4	37.4	16	36.7	2000	26.6	73	0		0	0	0	0	0	0	0	1	27	0	8
1	0	65	1	1	3	3	2.9	80	55	63	126	37.4	37.4	26	30.4	2400	41.1	90	0		0	0	0	0	0	0	0	4	26	0	9.6
1	0	67	1	1	1	2	1.5	97	76	83	89	35.8	35.8	19	88.1	4000	28.3	10	0		0	0	0	0	0	0	0	1	12	0	16
1	0	69	1	1	3	7	3.7	84	52	63	126	40.4	40.4	20	32.5	3000	0.6	68	0		0	0	0	0	0	0	0	0	8	0	12
1	0	70	0	0	1	7	5.8	83	52	63	126	38.6	38.6	18	30	2967	4.3	148	0		0	0	0	0	0	0	0	1	4	0	11.868
1	0	76	1	0	3	5	1.6	74	51	58.6667	145	37.2	37.2	22	30	2000	6.9	59	0		0	0	0	0	0	0	0	1	20	0	8
1	0	77	1	1	3	7	3.9	89	48	62	94	36.3	36.3	31	38.5	2000	8.1	172	0		0	0	0	0	0	0	0	0	10	1	8
1	0	63	0	0	1	4	2.1	80	52	61.3333	130	38.1	38.1	30	60.1	3000	16.2	289	0		0	0	0	0	0	0	0	1	5	0	12
1	0	77	1	1	3	7	3.9	85	51	62	94	36.3	36.3	31	38.5	2000	8.1	172	0		0	0	0	0	0	0	0	0	10	1	8
