# Supplementary material for: Fluid resuscitation and outcomes in heart failure patients with severe sepsis or septic shock: A retrospective case-control study
Source: PLoS One. 2021 Aug 19;16(8):e0256368. doi: 10.1371/journal.pone.0256368 (PMC8376054; doi:10.1371/journal.pone.0256368)
Supplement: S1 Data — (ZIP) [file pone.0256368.s002.zip › S2 Analyzed data/primary_01_26_log.log]

---------------------------------------------------------------------------------------------------------
      name:  <unnamed>
       log:  /Users/roshanacharya/Desktop/Sepsis-CHF/anlayzed data/primary_01_26_log.log
  log type:  text
 opened on:  26 Jan 2021, 11:01:10

. ttest age, by (chf)

Two-sample t test with equal variances
------------------------------------------------------------------------------
   Group |     Obs        Mean    Std. Err.   Std. Dev.   [95% Conf. Interval]
---------+--------------------------------------------------------------------
       0 |     236    59.87288    1.021057    15.68577    57.86129    61.88448
       1 |     123    72.28455    1.086093    12.04535    70.13452    74.43458
---------+--------------------------------------------------------------------
combined |     359    64.12535    .8273642    15.67631    62.49824    65.75245
---------+--------------------------------------------------------------------
    diff |           -12.41167    1.617481               -15.59266   -9.230684
------------------------------------------------------------------------------
    diff = mean(0) - mean(1)                                      t =  -7.6735
Ho: diff = 0                                     degrees of freedom =      357

    Ha: diff < 0                 Ha: diff != 0                 Ha: diff > 0
 Pr(T < t) = 0.0000         Pr(|T| > |t|) = 0.0000          Pr(T > t) = 1.0000

. ttest cci, by (chf)

Two-sample t test with equal variances
------------------------------------------------------------------------------
   Group |     Obs        Mean    Std. Err.   Std. Dev.   [95% Conf. Interval]
---------+--------------------------------------------------------------------
       0 |     236    4.300847    .2060061    3.164726    3.894993    4.706702
       1 |     123    6.821138    .2317675    2.570426    6.362331    7.279945
---------+--------------------------------------------------------------------
combined |     359    5.164345    .1690595    3.203221    4.831871     5.49682
---------+--------------------------------------------------------------------
    diff |           -2.520291    .3308475               -3.170946   -1.869636
------------------------------------------------------------------------------
    diff = mean(0) - mean(1)                                      t =  -7.6177
Ho: diff = 0                                     degrees of freedom =      357

    Ha: diff < 0                 Ha: diff != 0                 Ha: diff > 0
 Pr(T < t) = 0.0000         Pr(|T| > |t|) = 0.0000          Pr(T > t) = 1.0000

. ttest, la, by (chf)
varlist required
r(100);

. ttest la, by (chf)

Two-sample t test with equal variances
------------------------------------------------------------------------------
   Group |     Obs        Mean    Std. Err.   Std. Dev.   [95% Conf. Interval]
---------+--------------------------------------------------------------------
       0 |     236    4.366102    .2257275    3.467692    3.921394     4.81081
       1 |     123     3.97561    .2398141    2.659667    3.500874    4.450346
---------+--------------------------------------------------------------------
combined |     359    4.232312    .1696999    3.215355    3.898578    4.566046
---------+--------------------------------------------------------------------
    diff |            .3904919    .3574789               -.3125372    1.093521
------------------------------------------------------------------------------
    diff = mean(0) - mean(1)                                      t =   1.0923
Ho: diff = 0                                     degrees of freedom =      357

    Ha: diff < 0                 Ha: diff != 0                 Ha: diff > 0
 Pr(T < t) = 0.8623         Pr(|T| > |t|) = 0.2754          Pr(T > t) = 0.1377

. ttest sbp, by (chf)

Two-sample t test with equal variances
------------------------------------------------------------------------------
   Group |     Obs        Mean    Std. Err.   Std. Dev.   [95% Conf. Interval]
---------+--------------------------------------------------------------------
       0 |     236    89.91525    1.119237    17.19405    87.71023    92.12027
       1 |     123    86.47967    1.715441    19.02516    83.08379    89.87556
---------+--------------------------------------------------------------------
combined |     359    88.73816    .9442341    17.89068    86.88122     90.5951
---------+--------------------------------------------------------------------
    diff |            3.435579    1.984069               -.4663529    7.337512
------------------------------------------------------------------------------
    diff = mean(0) - mean(1)                                      t =   1.7316
Ho: diff = 0                                     degrees of freedom =      357

    Ha: diff < 0                 Ha: diff != 0                 Ha: diff > 0
 Pr(T < t) = 0.9579         Pr(|T| > |t|) = 0.0842          Pr(T > t) = 0.0421

. ttest dbp, by (chf)

Two-sample t test with equal variances
------------------------------------------------------------------------------
   Group |     Obs        Mean    Std. Err.   Std. Dev.   [95% Conf. Interval]
---------+--------------------------------------------------------------------
       0 |     236    53.49153    .8421696    12.93765    51.83236    55.15069
       1 |     123    52.30894    1.230804    13.65027    49.87244    54.74544
---------+--------------------------------------------------------------------
combined |     359    53.08635     .695565    13.17908    51.71844    54.45426
---------+--------------------------------------------------------------------
    diff |            1.182582    1.466344               -1.701175     4.06634
------------------------------------------------------------------------------
    diff = mean(0) - mean(1)                                      t =   0.8065
Ho: diff = 0                                     degrees of freedom =      357

    Ha: diff < 0                 Ha: diff != 0                 Ha: diff > 0
 Pr(T < t) = 0.7897         Pr(|T| > |t|) = 0.4205          Pr(T > t) = 0.2103

. ttest map, by (chf)

Two-sample t test with equal variances
------------------------------------------------------------------------------
   Group |     Obs        Mean    Std. Err.   Std. Dev.   [95% Conf. Interval]
---------+--------------------------------------------------------------------
       0 |     236    65.55085    .8466498    13.00648    63.88285    67.21884
       1 |     123    63.63686    1.311581    14.54614    61.04045    66.23326
---------+--------------------------------------------------------------------
combined |     359    64.89508    .7158764    13.56392    63.48723    66.30293
---------+--------------------------------------------------------------------
    diff |            1.913991    1.507136                -1.04999    4.877973
------------------------------------------------------------------------------
    diff = mean(0) - mean(1)                                      t =   1.2700
Ho: diff = 0                                     degrees of freedom =      357

    Ha: diff < 0                 Ha: diff != 0                 Ha: diff > 0
 Pr(T < t) = 0.8975         Pr(|T| > |t|) = 0.2049          Pr(T > t) = 0.1025

. ttest hr, by (chf)

Two-sample t test with equal variances
------------------------------------------------------------------------------
   Group |     Obs        Mean    Std. Err.   Std. Dev.   [95% Conf. Interval]
---------+--------------------------------------------------------------------
       0 |     236    115.1102    1.632318    25.07615    111.8943     118.326
       1 |     123    112.1789    2.610379     28.9505    107.0114    117.3464
---------+--------------------------------------------------------------------
combined |     359    114.1058    1.396703    26.46374    111.3591    116.8526
---------+--------------------------------------------------------------------
    diff |            2.931308     2.94303               -2.856547    8.719163
------------------------------------------------------------------------------
    diff = mean(0) - mean(1)                                      t =   0.9960
Ho: diff = 0                                     degrees of freedom =      357

    Ha: diff < 0                 Ha: diff != 0                 Ha: diff > 0
 Pr(T < t) = 0.8400         Pr(|T| > |t|) = 0.3199          Pr(T > t) = 0.1600

. ttest fever, by (chf)

Two-sample t test with equal variances
------------------------------------------------------------------------------
   Group |     Obs        Mean    Std. Err.   Std. Dev.   [95% Conf. Interval]
---------+--------------------------------------------------------------------
       0 |     236    37.53508    .0926774    1.423737     37.3525    37.71767
       1 |     123     37.1212    .1332601    1.477926     36.8574      37.385
---------+--------------------------------------------------------------------
combined |     359    37.39328    .0767305    1.453836    37.24238    37.54418
---------+--------------------------------------------------------------------
    diff |            .4138833    .1604168                .0984026     .729364
------------------------------------------------------------------------------
    diff = mean(0) - mean(1)                                      t =   2.5800
Ho: diff = 0                                     degrees of freedom =      357

    Ha: diff < 0                 Ha: diff != 0                 Ha: diff > 0
 Pr(T < t) = 0.9949         Pr(|T| > |t|) = 0.0103          Pr(T > t) = 0.0051

. ttest rr, by (chf)

Two-sample t test with equal variances
------------------------------------------------------------------------------
   Group |     Obs        Mean    Std. Err.   Std. Dev.   [95% Conf. Interval]
---------+--------------------------------------------------------------------
       0 |     236    22.49576    .4937948     7.58582    21.52293    23.46859
       1 |     123    22.10569    .6943934    7.701195    20.73107    23.48031
---------+--------------------------------------------------------------------
combined |     359    22.36212    .4020122    7.617043    21.57151    23.15272
---------+--------------------------------------------------------------------
    diff |            .3900717    .8480156               -1.277662    2.057806
------------------------------------------------------------------------------
    diff = mean(0) - mean(1)                                      t =   0.4600
Ho: diff = 0                                     degrees of freedom =      357

    Ha: diff < 0                 Ha: diff != 0                 Ha: diff > 0
 Pr(T < t) = 0.6771         Pr(|T| > |t|) = 0.6458          Pr(T > t) = 0.3229

. ttest wbc, bu (chf)
option bu() not allowed
r(198);

. ttest wbc, by (chf)

Two-sample t test with equal variances
------------------------------------------------------------------------------
   Group |     Obs        Mean    Std. Err.   Std. Dev.   [95% Conf. Interval]
---------+--------------------------------------------------------------------
       0 |     236    16.04915    .7179122    11.02878    14.63479    17.46352
       1 |     123    14.98862    .8788398    9.746804    13.24887    16.72837
---------+--------------------------------------------------------------------
combined |     359    15.68579    .5597251    10.60528    14.58503    16.78656
---------+--------------------------------------------------------------------
    diff |            1.060535    1.179715               -1.259529    3.380599
------------------------------------------------------------------------------
    diff = mean(0) - mean(1)                                      t =   0.8990
Ho: diff = 0                                     degrees of freedom =      357

    Ha: diff < 0                 Ha: diff != 0                 Ha: diff > 0
 Pr(T < t) = 0.8154         Pr(|T| > |t|) = 0.3693          Pr(T > t) = 0.1846

. ttest abx, by (chf)

Two-sample t test with equal variances
------------------------------------------------------------------------------
   Group |     Obs        Mean    Std. Err.   Std. Dev.   [95% Conf. Interval]
---------+--------------------------------------------------------------------
       0 |     235    65.91064    4.934149    75.63908    56.18961    75.63167
       1 |     121    53.65289    5.066795    55.73475    43.62099    63.68479
---------+--------------------------------------------------------------------
combined |     356    61.74438    3.692936    69.67817     54.4816    69.00716
---------+--------------------------------------------------------------------
    diff |            12.25775    7.780193               -3.043465    27.55896
------------------------------------------------------------------------------
    diff = mean(0) - mean(1)                                      t =   1.5755
Ho: diff = 0                                     degrees of freedom =      354

    Ha: diff < 0                 Ha: diff != 0                 Ha: diff > 0
 Pr(T < t) = 0.9420         Pr(|T| > |t|) = 0.1160          Pr(T > t) = 0.0580

. ttest mlkg , by (chf)

Two-sample t test with equal variances
------------------------------------------------------------------------------
   Group |     Obs        Mean    Std. Err.   Std. Dev.   [95% Conf. Interval]
---------+--------------------------------------------------------------------
       0 |     236    44.34008    .9267747    14.23738    42.51423    46.16592
       1 |     123    43.81654    1.293508     14.3457    41.25591    46.37717
---------+--------------------------------------------------------------------
combined |     359     44.1607    .7524405    14.25671    42.68094    45.64046
---------+--------------------------------------------------------------------
    diff |            .5235389    1.587447               -2.598384    3.645462
------------------------------------------------------------------------------
    diff = mean(0) - mean(1)                                      t =   0.3298
Ho: diff = 0                                     degrees of freedom =      357

    Ha: diff < 0                 Ha: diff != 0                 Ha: diff > 0
 Pr(T < t) = 0.6291         Pr(|T| > |t|) = 0.7417          Pr(T > t) = 0.3709

. ttest fluid, by (chf)

Two-sample t test with equal variances
------------------------------------------------------------------------------
   Group |     Obs        Mean    Std. Err.   Std. Dev.   [95% Conf. Interval]
---------+--------------------------------------------------------------------
       0 |     236    3070.033    65.50198     1006.26    2940.987    3199.079
       1 |     123    3233.911    118.9828    1319.583    2998.372    3469.449
---------+--------------------------------------------------------------------
combined |     359    3126.181    59.34035    1124.339    3009.481     3242.88
---------+--------------------------------------------------------------------
    diff |           -163.8775    124.9105               -409.5304    81.77537
------------------------------------------------------------------------------
    diff = mean(0) - mean(1)                                      t =  -1.3120
Ho: diff = 0                                     degrees of freedom =      357

    Ha: diff < 0                 Ha: diff != 0                 Ha: diff > 0
 Pr(T < t) = 0.0952         Pr(|T| > |t|) = 0.1904          Pr(T > t) = 0.9048

. ttest icu_days, by (chf)

Two-sample t test with equal variances
------------------------------------------------------------------------------
   Group |     Obs        Mean    Std. Err.   Std. Dev.   [95% Conf. Interval]
---------+--------------------------------------------------------------------
       0 |     236    3.084746    .2925418    4.494112    2.508406    3.661085
       1 |     123    3.357724     .333226    3.695656    2.698069    4.017378
---------+--------------------------------------------------------------------
combined |     359    3.178273    .2234761    4.234268    2.738782    3.617764
---------+--------------------------------------------------------------------
    diff |           -.2729778     .471325                 -1.1999    .6539446
------------------------------------------------------------------------------
    diff = mean(0) - mean(1)                                      t =  -0.5792
Ho: diff = 0                                     degrees of freedom =      357

    Ha: diff < 0                 Ha: diff != 0                 Ha: diff > 0
 Pr(T < t) = 0.2814         Pr(|T| > |t|) = 0.5628          Pr(T > t) = 0.7186

. ttest vent_days , by (chf)

Two-sample t test with equal variances
------------------------------------------------------------------------------
   Group |     Obs        Mean    Std. Err.   Std. Dev.   [95% Conf. Interval]
---------+--------------------------------------------------------------------
       0 |     236    1.220339    .1827655    2.807696    .8602709    1.580407
       1 |     123    1.487805    .3130648    3.472057    .8680618    2.107548
---------+--------------------------------------------------------------------
combined |     359    1.311978     .160943    3.049434    .9954653     1.62849
---------+--------------------------------------------------------------------
    diff |           -.2674659     .339303               -.9347497    .3998179
------------------------------------------------------------------------------
    diff = mean(0) - mean(1)                                      t =  -0.7883
Ho: diff = 0                                     degrees of freedom =      357

    Ha: diff < 0                 Ha: diff != 0                 Ha: diff > 0
 Pr(T < t) = 0.2155         Pr(|T| > |t|) = 0.4311          Pr(T > t) = 0.7845

. ttest los, by (chf)

Two-sample t test with equal variances
------------------------------------------------------------------------------
   Group |     Obs        Mean    Std. Err.   Std. Dev.   [95% Conf. Interval]
---------+--------------------------------------------------------------------
       0 |     236    11.55085     1.09078    16.75688     9.40189     13.6998
       1 |     123    12.43902    .8599944    9.537799    10.73658    14.14147
---------+--------------------------------------------------------------------
combined |     359    11.85515    .7747738    14.67987    10.33147    13.37883
---------+--------------------------------------------------------------------
    diff |           -.8881769    1.634138               -4.101923    2.325569
------------------------------------------------------------------------------
    diff = mean(0) - mean(1)                                      t =  -0.5435
Ho: diff = 0                                     degrees of freedom =      357

    Ha: diff < 0                 Ha: diff != 0                 Ha: diff > 0
 Pr(T < t) = 0.2936         Pr(|T| > |t|) = 0.5871          Pr(T > t) = 0.7064

. tab chf sex, row chi

+----------------+
| Key            |
|----------------|
|   frequency    |
| row percentage |
+----------------+

           |          sex
       chf |         0          1 |     Total
-----------+----------------------+----------
         0 |       124        112 |       236 
           |     52.54      47.46 |    100.00 
-----------+----------------------+----------
         1 |        59         64 |       123 
           |     47.97      52.03 |    100.00 
-----------+----------------------+----------
     Total |       183        176 |       359 
           |     50.97      49.03 |    100.00 

          Pearson chi2(1) =   0.6772   Pr = 0.411

. tab ethinicity chf, row chi

+----------------+
| Key            |
|----------------|
|   frequency    |
| row percentage |
+----------------+

           |          chf
ethinicity |         0          1 |     Total
-----------+----------------------+----------
         0 |       125         73 |       198 
           |     63.13      36.87 |    100.00 
-----------+----------------------+----------
         1 |        87         38 |       125 
           |     69.60      30.40 |    100.00 
-----------+----------------------+----------
         2 |        24         12 |        36 
           |     66.67      33.33 |    100.00 
-----------+----------------------+----------
     Total |       236        123 |       359 
           |     65.74      34.26 |    100.00 

          Pearson chi2(2) =   1.4389   Pr = 0.487

. tab chf ethinicity , row chi

+----------------+
| Key            |
|----------------|
|   frequency    |
| row percentage |
+----------------+

           |            ethinicity
       chf |         0          1          2 |     Total
-----------+---------------------------------+----------
         0 |       125         87         24 |       236 
           |     52.97      36.86      10.17 |    100.00 
-----------+---------------------------------+----------
         1 |        73         38         12 |       123 
           |     59.35      30.89       9.76 |    100.00 
-----------+---------------------------------+----------
     Total |       198        125         36 |       359 
           |     55.15      34.82      10.03 |    100.00 

          Pearson chi2(2) =   1.4389   Pr = 0.487

. tab chf hd, row chi

+----------------+
| Key            |
|----------------|
|   frequency    |
| row percentage |
+----------------+

           |          hd
       chf |         0          1 |     Total
-----------+----------------------+----------
         0 |       221         15 |       236 
           |     93.64       6.36 |    100.00 
-----------+----------------------+----------
         1 |       112         10 |       122 
           |     91.80       8.20 |    100.00 
-----------+----------------------+----------
     Total |       333         25 |       358 
           |     93.02       6.98 |    100.00 

          Pearson chi2(1) =   0.4195   Pr = 0.517

. tab chf pressors, row chi

+----------------+
| Key            |
|----------------|
|   frequency    |
| row percentage |
+----------------+

           |                        pressors
       chf |         0          1          2          3          4 |     Total
-----------+-------------------------------------------------------+----------
         0 |       108         81         28         10          9 |       236 
           |     45.76      34.32      11.86       4.24       3.81 |    100.00 
-----------+-------------------------------------------------------+----------
         1 |        40         48         24          7          4 |       123 
           |     32.52      39.02      19.51       5.69       3.25 |    100.00 
-----------+-------------------------------------------------------+----------
     Total |       148        129         52         17         13 |       359 
           |     41.23      35.93      14.48       4.74       3.62 |    100.00 

          Pearson chi2(4) =   7.6333   Pr = 0.106

. tab chf drips, row chi

+----------------+
| Key            |
|----------------|
|   frequency    |
| row percentage |
+----------------+

           |         drips
       chf |         0          1 |     Total
-----------+----------------------+----------
         0 |       108        128 |       236 
           |     45.76      54.24 |    100.00 
-----------+----------------------+----------
         1 |        40         83 |       123 
           |     32.52      67.48 |    100.00 
-----------+----------------------+----------
     Total |       148        211 |       359 
           |     41.23      58.77 |    100.00 

          Pearson chi2(1) =   5.8519   Pr = 0.016

. tab chf vent, row chi

+----------------+
| Key            |
|----------------|
|   frequency    |
| row percentage |
+----------------+

           |         vent
       chf |         0          1 |     Total
-----------+----------------------+----------
         0 |       188         48 |       236 
           |     79.66      20.34 |    100.00 
-----------+----------------------+----------
         1 |        89         34 |       123 
           |     72.36      27.64 |    100.00 
-----------+----------------------+----------
     Total |       277         82 |       359 
           |     77.16      22.84 |    100.00 

          Pearson chi2(1) =   2.4471   Pr = 0.118

. tab chf infection, row chi

+----------------+
| Key            |
|----------------|
|   frequency    |
| row percentage |
+----------------+

           |                             infection
       chf |         0          1          2          3          4          5 |     Total
-----------+------------------------------------------------------------------+----------
         0 |        74         62         25         26         28         21 |       236 
           |     31.36      26.27      10.59      11.02      11.86       8.90 |    100.00 
-----------+------------------------------------------------------------------+----------
         1 |        43         35         10         18         12          5 |       123 
           |     34.96      28.46       8.13      14.63       9.76       4.07 |    100.00 
-----------+------------------------------------------------------------------+----------
     Total |       117         97         35         44         40         26 |       359 
           |     32.59      27.02       9.75      12.26      11.14       7.24 |    100.00 

          Pearson chi2(5) =   4.7620   Pr = 0.446

. tab chf death , row chi

+----------------+
| Key            |
|----------------|
|   frequency    |
| row percentage |
+----------------+

           |         death
       chf |         0          1 |     Total
-----------+----------------------+----------
         0 |       193         43 |       236 
           |     81.78      18.22 |    100.00 
-----------+----------------------+----------
         1 |        83         40 |       123 
           |     67.48      32.52 |    100.00 
-----------+----------------------+----------
     Total |       276         83 |       359 
           |     76.88      23.12 |    100.00 

          Pearson chi2(1) =   9.3024   Pr = 0.002

. logistic death age sex chf cci la sbp map abx vent pressors icu hd quarter

Logistic regression                             Number of obs     =        355
                                                LR chi2(13)       =     115.56
                                                Prob > chi2       =     0.0000
Log likelihood = -134.08542                     Pseudo R2         =     0.3011

------------------------------------------------------------------------------
       death | Odds Ratio   Std. Err.      z    P>|z|     [95% Conf. Interval]
-------------+----------------------------------------------------------------
         age |   1.000071   .0150675     0.00   0.996     .9709706    1.030043
         sex |   2.047501   .6833751     2.15   0.032     1.064453    3.938416
         chf |   2.018461   .7038126     2.01   0.044       1.0191    3.997826
         cci |   1.115704   .0704404     1.73   0.083      .985844     1.26267
          la |   1.075459   .0493947     1.58   0.113      .982877    1.176762
         sbp |   .9978115    .018935    -0.12   0.908     .9613812    1.035622
         map |   1.003069   .0239789     0.13   0.898     .9571551    1.051185
         abx |    1.00203   .0025606     0.79   0.428     .9970234    1.007061
        vent |   2.497032   .8897686     2.57   0.010     1.241981     5.02034
    pressors |    3.68741      .7629     6.31   0.000      2.45818    5.531326
         icu |   .4231045   .1756035    -2.07   0.038     .1875723    .9543918
          hd |   1.472993   .7946896     0.72   0.473     .5116485    4.240622
     quarter |   .8697495   .0346777    -3.50   0.000     .8043702    .9404428
       _cons |   .0785879   .1170512    -1.71   0.088     .0042418    1.455997
------------------------------------------------------------------------------
Note: _cons estimates baseline odds.

. log off
      name:  <unnamed>
       log:  /Users/roshanacharya/Desktop/Sepsis-CHF/anlayzed data/primary_01_26_log.log
  log type:  text
 paused on:  26 Jan 2021, 11:31:49
---------------------------------------------------------------------------------------------------------
---------------------------------------------------------------------------------------------------------
      name:  <unnamed>
       log:  /Users/roshanacharya/Desktop/Sepsis-CHF/anlayzed data/primary_01_26_log.log
  log type:  text
 opened on:  26 Jan 2021, 11:57:22

. teb chf vent, row chi
command teb is unrecognized
r(199);

. tab chf vent, row chi

+----------------+
| Key            |
|----------------|
|   frequency    |
| row percentage |
+----------------+

           |         vent
       chf |         0          1 |     Total
-----------+----------------------+----------
         0 |       162         48 |       210 
           |     77.14      22.86 |    100.00 
-----------+----------------------+----------
         1 |        89         34 |       123 
           |     72.36      27.64 |    100.00 
-----------+----------------------+----------
     Total |       251         82 |       333 
           |     75.38      24.62 |    100.00 

          Pearson chi2(1) =   0.9569   Pr = 0.328

. log close
      name:  <unnamed>
       log:  /Users/roshanacharya/Desktop/Sepsis-CHF/anlayzed data/primary_01_26_log.log
  log type:  text
 closed on:  26 Jan 2021, 11:58:13
---------------------------------------------------------------------------------------------------------
-------------------------------------------------------------------------------
      name:  <unnamed>
       log:  /Users/roshanacharya/Desktop/Sepsis-CHF/anlayzed data/untitled fol
> der/primary_01_26_log.log
  log type:  text
 opened on:  26 Jan 2021, 15:32:18

. tab chf vent, row chi

+----------------+
| Key            |
|----------------|
|   frequency    |
| row percentage |
+----------------+

           |         vent
       chf |         0          1 |     Total
-----------+----------------------+----------
         0 |       150         48 |       198 
           |     75.76      24.24 |    100.00 
-----------+----------------------+----------
         1 |        70         34 |       104 
           |     67.31      32.69 |    100.00 
-----------+----------------------+----------
     Total |       220         82 |       302 
           |     72.85      27.15 |    100.00 

          Pearson chi2(1) =   2.4613   Pr = 0.117

. log close
      name:  <unnamed>
       log:  /Users/roshanacharya/Desktop/Sepsis-CHF/anlayzed data/untitled fol
> der/primary_01_26_log.log
  log type:  text
 closed on:  26 Jan 2021, 15:32:56
-------------------------------------------------------------------------------
-------------------------------------------------------------------------------
      name:  <unnamed>
       log:  /Users/roshanacharya/Desktop/Sepsis-CHF/anlayzed data/untitled fol
> der/primary_01_26_log.log
  log type:  text
 opened on:  26 Jan 2021, 15:36:58

. logistic vent age sex chf cci la sbp map hd pressors abx quarter

Logistic regression                             Number of obs     =        298
                                                LR chi2(11)       =      69.65
                                                Prob > chi2       =     0.0000
Log likelihood = -139.51935                     Pseudo R2         =     0.1998

------------------------------------------------------------------------------
        vent | Odds Ratio   Std. Err.      z    P>|z|     [95% Conf. Interval]
-------------+----------------------------------------------------------------
         age |   1.005472   .0140137     0.39   0.695     .9783769    1.033317
         sex |   1.339044   .4217753     0.93   0.354     .7222395    2.482609
         chf |   1.703077   .5982686     1.52   0.130     .8554963    3.390394
         cci |   .9723111    .061157    -0.45   0.655     .8595396    1.099878
          la |   1.206528   .0664471     3.41   0.001     1.083076     1.34405
         sbp |   1.000382   .0191598     0.02   0.984     .9635258    1.038649
         map |   1.022443   .0263087     0.86   0.388     .9721578     1.07533
          hd |   1.506164   .8311572     0.74   0.458     .5106784    4.442187
    pressors |   2.594274   .4592485     5.39   0.000      1.83372    3.670278
         abx |   .9958972   .0029265    -1.40   0.162     .9901778     1.00165
     quarter |   .9814879   .0319464    -0.57   0.566     .9208295    1.046142
       _cons |   .0121243   .0166122    -3.22   0.001     .0008268    .1778013
------------------------------------------------------------------------------
Note: _cons estimates baseline odds.

. log close
      name:  <unnamed>
       log:  /Users/roshanacharya/Desktop/Sepsis-CHF/anlayzed data/untitled fol
> der/primary_01_26_log.log
  log type:  text
 closed on:  26 Jan 2021, 15:37:40
-------------------------------------------------------------------------------
--------------------------------------------------------------------------------
      name:  <unnamed>
       log:  /Users/roshanacharya/Desktop/Sepsis-CHF/anlayzed data/untitled fold
> er/primary_01_26_log.log
  log type:  text
 opened on:  30 Jan 2021, 19:25:43

. logistic death age sex i.heart cci la sbp map hd abx quarter pressors vent icu

Logistic regression                             Number of obs     =        355
                                                LR chi2(15)       =     117.98
                                                Prob > chi2       =     0.0000
Log likelihood = -132.87374                     Pseudo R2         =     0.3075

------------------------------------------------------------------------------
       death | Odds Ratio   Std. Err.      z    P>|z|     [95% Conf. Interval]
-------------+----------------------------------------------------------------
         age |   .9976645   .0151532    -0.15   0.878     .9684024    1.027811
         sex |   1.918947   .6499286     1.92   0.054      .988028    3.726976
             |
       heart |
          1  |   1.431366   .6063057     0.85   0.397     .6240135    3.283274
          2  |   3.497796   2.808653     1.56   0.119     .7249337    16.87682
          3  |   2.882956   1.333797     2.29   0.022     1.164208    7.139137
             |
         cci |   1.131491   .0720859     1.94   0.052     .9986698    1.281976
          la |   1.081288   .0503329     1.68   0.093     .9870034    1.184578
         sbp |   .9977879   .0192647    -0.11   0.909     .9607354     1.03627
         map |   1.006069   .0244624     0.25   0.803     .9592482    1.055176
          hd |   1.493437   .8015163     0.75   0.455     .5216193    4.275829
         abx |   1.001852     .00259     0.72   0.474     .9967881    1.006941
     quarter |   .8727486   .0355474    -3.34   0.001     .8057854    .9452766
    pressors |   3.672139   .7596289     6.29   0.000     2.448146     5.50809
        vent |   2.473272   .9025939     2.48   0.013     1.209581    5.057183
         icu |   .4199159    .174456    -2.09   0.037     .1860059    .9479774
       _cons |   .0695644   .1053271    -1.76   0.078     .0035776    1.352656
------------------------------------------------------------------------------
Note: _cons estimates baseline odds.

. log close
      name:  <unnamed>
       log:  /Users/roshanacharya/Desktop/Sepsis-CHF/anlayzed data/untitled fold
> er/primary_01_26_log.log
  log type:  text
 closed on:  30 Jan 2021, 19:27:12
--------------------------------------------------------------------------------
--------------------------------------------------------------------------------
      name:  <unnamed>
       log:  /Users/roshanacharya/Desktop/Sepsis-CHF/anlayzed data/untitled fold
> er/primary_01_26_log.log
  log type:  text
 opened on:  30 Jan 2021, 19:54:46

. logistic death chf

Logistic regression                             Number of obs     =        359
                                                LR chi2(1)        =       9.01
                                                Prob > chi2       =     0.0027
Log likelihood = -189.61322                     Pseudo R2         =     0.0232

------------------------------------------------------------------------------
       death | Odds Ratio   Std. Err.      z    P>|z|     [95% Conf. Interval]
-------------+----------------------------------------------------------------
         chf |   2.163071   .5535322     3.01   0.003     1.309928    3.571858
       _cons |   .2227979   .0375711    -8.90   0.000     .1600922    .3100645
------------------------------------------------------------------------------
Note: _cons estimates baseline odds.

. log close
      name:  <unnamed>
       log:  /Users/roshanacharya/Desktop/Sepsis-CHF/anlayzed data/untitled fold
> er/primary_01_26_log.log
  log type:  text
 closed on:  30 Jan 2021, 19:55:44
--------------------------------------------------------------------------------
--------------------------------------------------------------------------------
      name:  <unnamed>
       log:  /Users/roshanacharya/Desktop/Sepsis-CHF/anlayzed data/untitled fold
> er/primary_01_26_log.log
  log type:  text
 opened on:  30 Jan 2021, 20:24:54

. log using "/Users/roshanacharya/Desktop/Sepsis-CHF/anlayzed data/untitled fold
> er/primary_01_26_log.log", append
log file already open
r(604);

. logistic vent chf

Logistic regression                             Number of obs     =        359
                                                LR chi2(1)        =       2.40
                                                Prob > chi2       =     0.1214
Log likelihood = -191.70935                     Pseudo R2         =     0.0062

------------------------------------------------------------------------------
        vent | Odds Ratio   Std. Err.      z    P>|z|     [95% Conf. Interval]
-------------+----------------------------------------------------------------
         chf |   1.496255    .386718     1.56   0.119     .9015841    2.483161
       _cons |   .2553191   .0412895    -8.44   0.000     .1859642    .3505398
------------------------------------------------------------------------------
Note: _cons estimates baseline odds.

. logistic vent age sex i.heart sbp map la cci hd abx quarter pressors
note: 2.heart != 0 predicts failure perfectly
      2.heart dropped and 10 obs not used


Logistic regression                             Number of obs     =        345
                                                LR chi2(12)       =      58.03
                                                Prob > chi2       =     0.0000
Log likelihood = -159.00872                     Pseudo R2         =     0.1543

------------------------------------------------------------------------------
        vent | Odds Ratio   Std. Err.      z    P>|z|     [95% Conf. Interval]
-------------+----------------------------------------------------------------
         age |   1.000074   .0130313     0.01   0.995     .9748564    1.025944
         sex |   1.168909   .3496359     0.52   0.602      .650392    2.100807
             |
       heart |
          1  |   1.379406   .5280316     0.84   0.401      .651411    2.920983
          2  |          1  (empty)
          3  |   2.670443   1.140571     2.30   0.021     1.156185    6.167928
             |
         sbp |   1.006237   .0178637     0.35   0.726     .9718272    1.041866
         map |   1.015999   .0235636     0.68   0.494     .9708494    1.063249
          la |   1.132367   .0499415     2.82   0.005     1.038595    1.234606
         cci |   .9650655    .057667    -0.60   0.552     .8584079    1.084975
          hd |   1.721914   .8221007     1.14   0.255     .6754894    4.389391
         abx |   .9962603   .0027724    -1.35   0.178     .9908413    1.001709
     quarter |   1.000804   .0307903     0.03   0.979      .942239    1.063008
    pressors |   2.097249   .3031397     5.12   0.000     1.579851    2.784095
       _cons |   .0163801   .0210722    -3.20   0.001     .0013161    .2038656
------------------------------------------------------------------------------
Note: _cons estimates baseline odds.

. log close
      name:  <unnamed>
       log:  /Users/roshanacharya/Desktop/Sepsis-CHF/anlayzed data/untitled fold
> er/primary_01_26_log.log
  log type:  text
 closed on:  30 Jan 2021, 20:26:46
--------------------------------------------------------------------------------
