# Supplementary material for: Fluid resuscitation and outcomes in heart failure patients with severe sepsis or septic shock: A retrospective case-control study
Source: PLoS One. 2021 Aug 19;16(8):e0256368. doi: 10.1371/journal.pone.0256368 (PMC8376054; doi:10.1371/journal.pone.0256368)
Supplement: S1 Data — (ZIP) [file pone.0256368.s002.zip › S2 Analyzed data/LR models.log]

---------------------------------------------------------------------------------------------
      name:  <unnamed>
       log:  /Users/roshanacharya/Desktop/data new chf/LR models.log
  log type:  text
 opened on:  29 Jun 2021, 09:34:22

. logistic death age sex i.heart cci la sbp map hd abx quarter pressors vent icu

Logistic regression                             Number of obs     =        355
                                                LR chi2(15)       =     117.98
                                                Prob > chi2       =     0.0000
Log likelihood = -132.87374                     Pseudo R2         =     0.3075

------------------------------------------------------------------------------
       death | Odds Ratio   Std. Err.      z    P>|z|     [95% Conf. Interval]
-------------+----------------------------------------------------------------
         age |   .9976645   .0151532    -0.15   0.878     .9684024    1.027811
         sex |   1.918947   .6499286     1.92   0.054      .988028    3.726976
             |
       heart |
          1  |   1.431366   .6063057     0.85   0.397     .6240135    3.283274
          2  |   3.497796   2.808653     1.56   0.119     .7249337    16.87682
          3  |   2.882956   1.333797     2.29   0.022     1.164208    7.139137
             |
         cci |   1.131491   .0720859     1.94   0.052     .9986698    1.281976
          la |   1.081288   .0503329     1.68   0.093     .9870034    1.184578
         sbp |   .9977879   .0192647    -0.11   0.909     .9607354     1.03627
         map |   1.006069   .0244624     0.25   0.803     .9592482    1.055176
          hd |   1.493437   .8015163     0.75   0.455     .5216193    4.275829
         abx |   1.001852     .00259     0.72   0.474     .9967881    1.006941
     quarter |   .8727486   .0355474    -3.34   0.001     .8057854    .9452766
    pressors |   3.672139   .7596289     6.29   0.000     2.448146     5.50809
        vent |   2.473272   .9025939     2.48   0.013     1.209581    5.057183
         icu |   .4199159    .174456    -2.09   0.037     .1860059    .9479774
       _cons |   .0695644   .1053271    -1.76   0.078     .0035776    1.352656
------------------------------------------------------------------------------
Note: _cons estimates baseline odds.

. 
. 
. lroc

Logistic model for death

number of observations =      355
area under ROC curve   =   0.8606

. predict xb1, xb
variable xb1 already defined
r(110);

. predict xa1, xb
(5 missing values generated)

. regress death age sex i.heart cci la sbp map hd abx quarter pressors vent icu

      Source |       SS           df       MS      Number of obs   =       355
-------------+----------------------------------   F(15, 339)      =     10.75
       Model |  20.3278996        15  1.35519331   Prob > F        =    0.0000
    Residual |  42.7312553       339  .126050901   R-squared       =    0.3224
-------------+----------------------------------   Adj R-squared   =    0.2924
       Total |  63.0591549       354  .178133206   Root MSE        =    .35504

------------------------------------------------------------------------------
       death |      Coef.   Std. Err.      t    P>|t|     [95% Conf. Interval]
-------------+----------------------------------------------------------------
         age |  -.0006915   .0016924    -0.41   0.683    -.0040204    .0026375
         sex |   .0677922   .0402263     1.69   0.093    -.0113323    .1469167
             |
       heart |
          1  |   .0211106   .0530901     0.40   0.691    -.0833169    .1255381
          2  |   .1544233   .1179036     1.31   0.191    -.0774915    .3863381
          3  |   .1542352   .0647626     2.38   0.018     .0268481    .2816223
             |
         cci |   .0142565   .0082906     1.72   0.086    -.0020511     .030564
          la |   .0100316   .0063913     1.57   0.117    -.0025401    .0226033
         sbp |  -.0000575    .002386    -0.02   0.981    -.0047507    .0046358
         map |   .0000905   .0031532     0.03   0.977    -.0061117    .0062928
          hd |   .0642968   .0775688     0.83   0.408    -.0882799    .2168735
         abx |    .000166   .0002867     0.58   0.563    -.0003979    .0007299
     quarter |  -.0160718   .0044763    -3.59   0.000    -.0248766   -.0072671
    pressors |   .2045313   .0244923     8.35   0.000     .1563552    .2527074
        vent |   .1322567   .0501153     2.64   0.009     .0336806    .2308328
         icu |   -.139445   .0492495    -2.83   0.005    -.2363181   -.0425719
       _cons |   .1353798   .1709904     0.79   0.429     -.200956    .4717157
------------------------------------------------------------------------------

. vif

    Variable |       VIF       1/VIF  
-------------+----------------------
         age |      1.99    0.502009
         sex |      1.14    0.878289
       heart |
          1  |      1.26    0.795801
          2  |      1.07    0.933042
          3  |      1.18    0.846751
         cci |      1.98    0.505651
          la |      1.19    0.840630
         sbp |      5.15    0.194228
         map |      5.17    0.193345
          hd |      1.11    0.901460
         abx |      1.12    0.891601
     quarter |      1.14    0.874016
    pressors |      1.82    0.550782
        vent |      1.25    0.802784
         icu |      1.71    0.585680
-------------+----------------------
    Mean VIF |      1.88

. logistic death quarter i.heart map cci vent pressors icu

Logistic regression                             Number of obs     =        359
                                                LR chi2(9)        =     114.05
                                                Prob > chi2       =     0.0000
Log likelihood = -137.09342                     Pseudo R2         =     0.2938

------------------------------------------------------------------------------
       death | Odds Ratio   Std. Err.      z    P>|z|     [95% Conf. Interval]
-------------+----------------------------------------------------------------
     quarter |   .8876518   .0340772    -3.10   0.002     .8233126    .9570189
             |
       heart |
          1  |   1.165992   .4647511     0.39   0.700     .5338467    2.546683
          2  |   3.013499   2.340143     1.42   0.155     .6577597    13.80622
          3  |   2.704094   1.183782     2.27   0.023     1.146537    6.377574
             |
         map |   .9980392   .0116015    -0.17   0.866     .9755578    1.021039
         cci |   1.138804   .0604398     2.45   0.014     1.026297    1.263645
        vent |    2.75427   .9662395     2.89   0.004     1.384816    5.477985
    pressors |   3.423109   .6666107     6.32   0.000     2.337003    5.013977
         icu |   .4444911   .1741115    -2.07   0.038     .2062714    .9578268
       _cons |   .1601637    .159816    -1.84   0.066     .0226574    1.132186
------------------------------------------------------------------------------
Note: _cons estimates baseline odds.

. lroc

Logistic model for death

number of observations =      359
area under ROC curve   =   0.8552

. predict xa2, xb
(1 missing values generated)

. roccomp death xa1 xa2, graph summary

                              ROC                    -Asymptotic Normal--
                   Obs       Area     Std. Err.      [95% Conf. Interval]
-------------------------------------------------------------------------
xa1                355     0.8606       0.0238        0.81391     0.90734
xa2                355     0.8528       0.0244        0.80504     0.90058
-------------------------------------------------------------------------
Ho: area(xa1) = area(xa2)
    chi2(1) =     1.21       Prob>chi2 =   0.2712

. graph export "/Users/roshanacharya/Desktop/data new chf/MUC for Mortality LR in Main Groups
> .jpg", as(jpg) name("Graph") quality(100)
(file /Users/roshanacharya/Desktop/data new chf/MUC for Mortality LR in Main Groups.jpg writt
> en in JPG format)

. graph export "/Users/roshanacharya/Desktop/data new chf/AUC for Mortality in Main Groups.jp
> g", as(jpg) name("Graph") quality(100)
(file /Users/roshanacharya/Desktop/data new chf/AUC for Mortality in Main Groups.jpg written 
> in JPG format)

. 
. import excel "/Users/roshanacharya/Desktop/data new chf/untitled folder/primary_01_26_2021_
> minus_dni.xlsx", sheet("Sheet1") firstrow clear
(32 vars, 303 obs)

. logistic vent age sex i.heart sbp map la cci hd abx quarter pressors
note: 2.heart != 0 predicts failure perfectly
      2.heart dropped and 8 obs not used


Logistic regression                             Number of obs     =        290
                                                LR chi2(12)       =      70.72
                                                Prob > chi2       =     0.0000
Log likelihood = -136.40799                     Pseudo R2         =     0.2059

------------------------------------------------------------------------------
        vent | Odds Ratio   Std. Err.      z    P>|z|     [95% Conf. Interval]
-------------+----------------------------------------------------------------
         age |   1.007587   .0142559     0.53   0.593     .9800295    1.035919
         sex |   1.292938   .4136891     0.80   0.422     .6906002    2.420631
             |
       heart |
          1  |   1.572396   .6560728     1.08   0.278     .6940697    3.562219
          2  |          1  (empty)
          3  |   2.543869   1.183425     2.01   0.045      1.02214    6.331104
             |
         sbp |   .9983706   .0192719    -0.08   0.933      .961304    1.036866
         map |    1.02749   .0269166     1.04   0.301     .9760659    1.081623
          la |   1.215444   .0680216     3.49   0.000     1.089175     1.35635
         cci |   .9693478   .0621312    -0.49   0.627     .8549115    1.099102
          hd |   1.460868   .8076424     0.69   0.493     .4943376    4.317165
         abx |   .9957434   .0029574    -1.44   0.151     .9899637    1.001557
     quarter |   .9862753   .0324452    -0.42   0.674     .9246906    1.051962
    pressors |   2.537342   .4516039     5.23   0.000      1.79011    3.596487
       _cons |   .0090135   .0126161    -3.36   0.001     .0005801     .140059
------------------------------------------------------------------------------
Note: _cons estimates baseline odds.

. lroc

Logistic model for vent

number of observations =      290
area under ROC curve   =   0.7931

. predict xb1, xb
(13 missing values generated)

. regress vent age sex i.heart sbp map la cci hd abx quarter pressors

      Source |       SS           df       MS      Number of obs   =       298
-------------+----------------------------------   F(13, 284)      =      6.90
       Model |  14.1568257        13  1.08898659   Prob > F        =    0.0000
    Residual |  44.8263958       284  .157839422   R-squared       =    0.2400
-------------+----------------------------------   Adj R-squared   =    0.2052
       Total |  58.9832215       297  .198596705   Root MSE        =    .39729

------------------------------------------------------------------------------
        vent |      Coef.   Std. Err.      t    P>|t|     [95% Conf. Interval]
-------------+----------------------------------------------------------------
         age |   .0008849    .002039     0.43   0.665    -.0031286    .0048983
         sex |   .0362928   .0491104     0.74   0.461    -.0603738    .1329593
             |
       heart |
          1  |   .0718698   .0665159     1.08   0.281    -.0590569    .2027964
          2  |  -.1962233   .1473893    -1.33   0.184    -.4863372    .0938907
          3  |   .1576803   .0779102     2.02   0.044     .0043257     .311035
             |
         sbp |  -.0003027    .003091    -0.10   0.922    -.0063869    .0057815
         map |   .0042995   .0042274     1.02   0.310    -.0040216    .0126205
          la |   .0320442   .0081353     3.94   0.000     .0160311    .0480573
         cci |  -.0047379   .0104354    -0.45   0.650    -.0252784    .0158025
          hd |   .0773536   .0959373     0.81   0.421    -.1114848    .2661919
         abx |  -.0003615   .0003362    -1.08   0.283    -.0010232    .0003002
     quarter |  -.0029852    .005358    -0.56   0.578    -.0135317    .0075612
    pressors |   .1684742   .0265789     6.34   0.000     .1161574    .2207909
       _cons |  -.2908793   .2005103    -1.45   0.148    -.6855541    .1037956
------------------------------------------------------------------------------

. vif

    Variable |       VIF       1/VIF  
-------------+----------------------
         age |      1.98    0.504068
         sex |      1.14    0.880384
       heart |
          1  |      1.29    0.773908
          2  |      1.07    0.933280
          3  |      1.22    0.821561
         sbp |      5.92    0.168889
         map |      6.08    0.164393
          la |      1.16    0.860098
         cci |      2.05    0.488216
          hd |      1.14    0.878533
         abx |      1.10    0.910825
     quarter |      1.13    0.883569
    pressors |      1.37    0.729265
-------------+----------------------
    Mean VIF |      2.05

. logistic vent quarter i.heart map cci hd pressors
note: 2.heart != 0 predicts failure perfectly
      2.heart dropped and 8 obs not used


Logistic regression                             Number of obs     =        293
                                                LR chi2(7)        =      53.74
                                                Prob > chi2       =     0.0000
Log likelihood = -146.82966                     Pseudo R2         =     0.1547

------------------------------------------------------------------------------
        vent | Odds Ratio   Std. Err.      z    P>|z|     [95% Conf. Interval]
-------------+----------------------------------------------------------------
     quarter |   .9912759   .0310509    -0.28   0.780     .9322478    1.054042
             |
       heart |
          1  |     1.3409   .5281767     0.74   0.456     .6195988    2.901899
          2  |          1  (empty)
          3  |   2.194302   .9357789     1.84   0.065     .9512489    5.061725
             |
         map |   1.011485   .0112698     1.02   0.305     .9896359    1.033816
         cci |   1.004021   .0525987     0.08   0.939     .9060453    1.112591
          hd |   1.599361   .8443632     0.89   0.374     .5682837    4.501197
    pressors |   2.498532    .421541     5.43   0.000      1.79504     3.47773
       _cons |   .0605409   .0585396    -2.90   0.004     .0090988    .4028208
------------------------------------------------------------------------------
Note: _cons estimates baseline odds.

. lroc

Logistic model for vent

number of observations =      293
area under ROC curve   =   0.7841

. predict xb2, xb
(10 missing values generated)

. roccomp vent xb1 xb2, graph summary

                              ROC                    -Asymptotic Normal--
                   Obs       Area     Std. Err.      [95% Conf. Interval]
-------------------------------------------------------------------------
xb1                290     0.7931       0.0287        0.73693     0.84934
xb2                290     0.7808       0.0288        0.72434     0.83735
-------------------------------------------------------------------------
Ho: area(xb1) = area(xb2)
    chi2(1) =     0.38       Prob>chi2 =   0.5389

. graph export "/Users/roshanacharya/Desktop/data new chf/AUC for Ventilation in Main Groups.
> jpg", as(jpg) name("Graph") quality(100)
(file /Users/roshanacharya/Desktop/data new chf/AUC for Ventilation in Main Groups.jpg writte
> n in JPG format)

. 
. import excel "/Users/roshanacharya/Desktop/data new chf/untitled folder/subgroup_01_26_2021
> .xlsx", sheet("Sheet1") firstrow clear
(31 vars, 313 obs)

. logistic death quarter i.heart map cci vent pressors icu

Logistic regression                             Number of obs     =        311
                                                LR chi2(8)        =      56.96
                                                Prob > chi2       =     0.0000
Log likelihood = -163.72884                     Pseudo R2         =     0.1482

------------------------------------------------------------------------------
       death | Odds Ratio   Std. Err.      z    P>|z|     [95% Conf. Interval]
-------------+----------------------------------------------------------------
     quarter |   .9501474   .0237889    -2.04   0.041     .9046475    .9979358
             |
       heart |
          2  |   1.946234   .8708507     1.49   0.137     .8096949    4.678093
          3  |   1.156519   .3506616     0.48   0.632     .6383587    2.095274
             |
         map |   .9815838   .0123169    -1.48   0.139     .9577375    1.006024
         cci |   1.086949    .060645     1.49   0.135     .9743555    1.212553
        vent |   1.329709    .455383     0.83   0.405     .6795905    2.601753
    pressors |   2.722828   .5026843     5.43   0.000      1.89615    3.909918
         icu |   .4781395   .1754214    -2.01   0.044     .2329501    .9814004
       _cons |   .5544379   .5603585    -0.58   0.560     .0764825    4.019241
------------------------------------------------------------------------------
Note: _cons estimates baseline odds.

. lroc

Logistic model for death

number of observations =      311
area under ROC curve   =   0.7507

. predict xa1, xb
(2 missing values generated)

. regress predict xb2, xb
variable predict not found
r(111);

. predict xb2, xb
(2 missing values generated)

. 
. import excel "/Users/roshanacharya/Desktop/data new chf/untitled folder/subgroup_01_26_2021
> .xlsx", sheet("Sheet1") firstrow clear
(31 vars, 313 obs)

. logistic death age sex i.heart cci la sbp map vent pressors icu hd quarter ab

Logistic regression                             Number of obs     =        310
                                                LR chi2(14)       =      65.30
                                                Prob > chi2       =     0.0000
Log likelihood = -159.19065                     Pseudo R2         =     0.1702

------------------------------------------------------------------------------
       death | Odds Ratio   Std. Err.      z    P>|z|     [95% Conf. Interval]
-------------+----------------------------------------------------------------
         age |   1.005598   .0131584     0.43   0.670     .9801359    1.031722
         sex |   1.068439    .315067     0.22   0.822     .5994364    1.904394
             |
       heart |
          2  |   1.909709   .8800195     1.40   0.160     .7739663    4.712076
          3  |   1.254957   .3982855     0.72   0.474     .6737259    2.337623
             |
         cci |   1.068066   .0685436     1.03   0.305      .941828    1.211223
          la |   1.142931   .0700655     2.18   0.029     1.013535    1.288848
         sbp |   .9756518   .0192394    -1.25   0.211     .9386627    1.014099
         map |   1.020996   .0263768     0.80   0.421     .9705851    1.074024
        vent |   1.143958   .4195606     0.37   0.714     .5574702    2.347463
    pressors |   2.808902   .5417539     5.35   0.000     1.924709    4.099285
         icu |   .4878876   .1814116    -1.93   0.054     .2354056    1.011167
          hd |   .7070989   .3639864    -0.67   0.501     .2578194    1.939299
     quarter |   .9417126   .0244852    -2.31   0.021     .8949247    .9909465
          ab |   .9990246   .0023579    -0.41   0.679     .9944139    1.003657
       _cons |   .1903633    .281294    -1.12   0.262     .0105145    3.446494
------------------------------------------------------------------------------
Note: _cons estimates baseline odds.

. lroc

Logistic model for death

number of observations =      310
area under ROC curve   =   0.7674

. predict xa1, xb
(3 missing values generated)

. regress death age sex i.heart cci la sbp map vent pressors icu hd quarter ab

      Source |       SS           df       MS      Number of obs   =       310
-------------+----------------------------------   F(14, 295)      =      5.53
       Model |  13.7701111        14  .983579366   Prob > F        =    0.0000
    Residual |  52.5008566       295  .177969005   R-squared       =    0.2078
-------------+----------------------------------   Adj R-squared   =    0.1702
       Total |  66.2709677       309  .214469151   Root MSE        =    .42186

------------------------------------------------------------------------------
       death |      Coef.   Std. Err.      t    P>|t|     [95% Conf. Interval]
-------------+----------------------------------------------------------------
         age |   .0008327   .0022952     0.36   0.717    -.0036843    .0053498
         sex |   .0104161   .0510503     0.20   0.838    -.0900529    .1108851
             |
       heart |
          2  |   .1096337   .0856051     1.28   0.201    -.0588403    .2781078
          3  |   .0398119   .0557431     0.71   0.476    -.0698927    .1495166
             |
         cci |   .0099398   .0112947     0.88   0.380    -.0122886    .0321683
          la |   .0266604   .0109198     2.44   0.015     .0051698     .048151
         sbp |  -.0042345   .0034562    -1.23   0.221    -.0110364    .0025674
         map |   .0040093   .0046027     0.87   0.384     -.005049    .0130676
        vent |   .0347304   .0654706     0.53   0.596    -.0941183     .163579
    pressors |   .2031131    .031188     6.51   0.000     .1417339    .2644923
         icu |  -.1399888   .0640492    -2.19   0.030      -.26604   -.0139375
          hd |  -.0752931   .0928605    -0.81   0.418    -.2580461      .10746
     quarter |  -.0111231   .0044222    -2.52   0.012    -.0198261     -.00242
          ab |  -.0001549   .0003851    -0.40   0.688    -.0009128     .000603
       _cons |   .1488538   .2628493     0.57   0.572    -.3684436    .6661512
------------------------------------------------------------------------------

. vif

    Variable |       VIF       1/VIF  
-------------+----------------------
         age |      1.39    0.717721
         sex |      1.12    0.894583
       heart |
          2  |      1.08    0.923853
          3  |      1.14    0.874463
         cci |      1.35    0.743462
          la |      1.33    0.753601
         sbp |      4.95    0.202185
         map |      4.95    0.201842
        vent |      1.38    0.723742
    pressors |      1.81    0.551953
         icu |      1.78    0.562117
          hd |      1.15    0.866467
     quarter |      1.13    0.884851
          ab |      1.05    0.956907
-------------+----------------------
    Mean VIF |      1.83

. logistic death quarter i.heart map cci vent pressors icu

Logistic regression                             Number of obs     =        311
                                                LR chi2(8)        =      56.96
                                                Prob > chi2       =     0.0000
Log likelihood = -163.72884                     Pseudo R2         =     0.1482

------------------------------------------------------------------------------
       death | Odds Ratio   Std. Err.      z    P>|z|     [95% Conf. Interval]
-------------+----------------------------------------------------------------
     quarter |   .9501474   .0237889    -2.04   0.041     .9046475    .9979358
             |
       heart |
          2  |   1.946234   .8708507     1.49   0.137     .8096949    4.678093
          3  |   1.156519   .3506616     0.48   0.632     .6383587    2.095274
             |
         map |   .9815838   .0123169    -1.48   0.139     .9577375    1.006024
         cci |   1.086949    .060645     1.49   0.135     .9743555    1.212553
        vent |   1.329709    .455383     0.83   0.405     .6795905    2.601753
    pressors |   2.722828   .5026843     5.43   0.000      1.89615    3.909918
         icu |   .4781395   .1754214    -2.01   0.044     .2329501    .9814004
       _cons |   .5544379   .5603585    -0.58   0.560     .0764825    4.019241
------------------------------------------------------------------------------
Note: _cons estimates baseline odds.

. lroc

Logistic model for death

number of observations =      311
area under ROC curve   =   0.7507

. predict xa2, xb
(2 missing values generated)

. roccomp death xa1 xa2, graph summary

                              ROC                    -Asymptotic Normal--
                   Obs       Area     Std. Err.      [95% Conf. Interval]
-------------------------------------------------------------------------
xa1                310     0.7674       0.0300        0.70863     0.82607
xa2                310     0.7505       0.0309        0.69001     0.81101
-------------------------------------------------------------------------
Ho: area(xa1) = area(xa2)
    chi2(1) =     1.55       Prob>chi2 =   0.2127

. graph export "/Users/roshanacharya/Desktop/data new chf/AUC for Mortality in CHF subgroups.
> jpg", as(jpg) name("Graph") quality(100)
(file /Users/roshanacharya/Desktop/data new chf/AUC for Mortality in CHF subgroups.jpg writte
> n in JPG format)

. logistic bol i.heart dni age cci la sbp map hr wbc sex hd

Logistic regression                             Number of obs     =        311
                                                LR chi2(12)       =      21.86
                                                Prob > chi2       =     0.0391
Log likelihood =  -197.7962                     Pseudo R2         =     0.0524

------------------------------------------------------------------------------
         bol | Odds Ratio   Std. Err.      z    P>|z|     [95% Conf. Interval]
-------------+----------------------------------------------------------------
       heart |
          2  |   .8189172   .3595097    -0.46   0.649     .3463836    1.936077
          3  |   1.292282   .3586474     0.92   0.356     .7501063     2.22634
             |
         dni |   .6894322    .233992    -1.10   0.273      .354483    1.340873
         age |   1.003233   .0114328     0.28   0.777     .9810736    1.025893
         cci |   .9940129   .0556933    -0.11   0.915      .890636    1.109389
          la |   1.040334   .0559743     0.73   0.462     .9362131    1.156035
         sbp |   .9634588   .0168681    -2.13   0.033     .9309586    .9970935
         map |    1.02363   .0241215     0.99   0.322     .9774274    1.072016
          hr |   1.010799   .0043656     2.49   0.013     1.002279    1.019392
         wbc |   1.007995   .0145555     0.55   0.581     .9798667    1.036931
         sex |   .6605246   .1687871    -1.62   0.105     .4002923    1.089935
          hd |   .9585205   .4325379    -0.09   0.925     .3958146    2.321192
       _cons |   .9907026   1.308602    -0.01   0.994     .0744057    13.19109
------------------------------------------------------------------------------
Note: _cons estimates baseline odds.

. lroc

Logistic model for bol

number of observations =      311
area under ROC curve   =   0.6553

. predict xb1, xb
(2 missing values generated)

. regress bol i.heart dni age cci la sbp map hr wbc sex hd

      Source |       SS           df       MS      Number of obs   =       311
-------------+----------------------------------   F(12, 298)      =      1.82
       Model |  5.06794897        12  .422329081   Prob > F        =    0.0450
    Residual |  69.2857488       298  .232502513   R-squared       =    0.0682
-------------+----------------------------------   Adj R-squared   =    0.0306
       Total |  74.3536977       310  .239850638   Root MSE        =    .48219

------------------------------------------------------------------------------
         bol |      Coef.   Std. Err.      t    P>|t|     [95% Conf. Interval]
-------------+----------------------------------------------------------------
       heart |
          2  |  -.0377421   .0962438    -0.39   0.695    -.2271458    .1516616
          3  |    .058045   .0635819     0.91   0.362    -.0670814    .1831715
             |
         dni |  -.0849974   .0758177    -1.12   0.263    -.2342033    .0642085
         age |   .0007854    .002602     0.30   0.763    -.0043353     .005906
         cci |  -.0013311   .0128018    -0.10   0.917    -.0265245    .0238624
          la |   .0090687    .012413     0.73   0.466    -.0153596     .033497
         sbp |  -.0082536   .0038941    -2.12   0.035    -.0159171   -.0005901
         map |   .0051774   .0052623     0.98   0.326    -.0051786    .0155333
          hr |   .0024284   .0009759     2.49   0.013      .000508    .0043488
         wbc |   .0017223   .0033005     0.52   0.602    -.0047729    .0082175
         sex |  -.0944404   .0581655    -1.62   0.106    -.2089077    .0200268
          hd |  -.0120506   .1034235    -0.12   0.907    -.2155835    .1914823
       _cons |   .4848481   .2989707     1.62   0.106    -.1035132    1.073209
------------------------------------------------------------------------------

. vif

    Variable |       VIF       1/VIF  
-------------+----------------------
       heart |
          2  |      1.08    0.926008
          3  |      1.14    0.876866
         dni |      1.10    0.906401
         age |      1.37    0.727939
         cci |      1.32    0.755587
          la |      1.31    0.761822
         sbp |      4.81    0.208067
         map |      4.96    0.201671
          hr |      1.11    0.904370
         wbc |      1.07    0.932122
         sex |      1.11    0.898007
          hd |      1.10    0.912287
-------------+----------------------
    Mean VIF |      1.79

. logistic bol i.heart dni la map age cci hd

Logistic regression                             Number of obs     =        311
                                                LR chi2(8)        =       8.27
                                                Prob > chi2       =     0.4072
Log likelihood = -204.58899                     Pseudo R2         =     0.0198

------------------------------------------------------------------------------
         bol | Odds Ratio   Std. Err.      z    P>|z|     [95% Conf. Interval]
-------------+----------------------------------------------------------------
       heart |
          2  |   .7619099   .3228882    -0.64   0.521      .332028    1.748367
          3  |   1.178286   .3107008     0.62   0.534     .7027459    1.975618
             |
         dni |    .755676   .2489654    -0.85   0.395     .3961853    1.441362
          la |   1.062689   .0541564     1.19   0.233     .9616736    1.174316
         map |   .9829754   .0115819    -1.46   0.145     .9605353     1.00594
         age |   1.002573   .0110531     0.23   0.816     .9811419    1.024473
         cci |   .9575485   .0516654    -0.80   0.421     .8614566    1.064359
          hd |   .8694741    .381327    -0.32   0.750     .3680811    2.053855
       _cons |   1.856948   2.152038     0.53   0.593     .1915722    17.99977
------------------------------------------------------------------------------
Note: _cons estimates baseline odds.

. lroc

Logistic model for bol

number of observations =      311
area under ROC curve   =   0.6061

. predict xb2, xb
(2 missing values generated)

. roccomp bol xb1 xb2, graph summary

                              ROC                    -Asymptotic Normal--
                   Obs       Area     Std. Err.      [95% Conf. Interval]
-------------------------------------------------------------------------
xb1                311     0.6553       0.0322        0.59209     0.71850
xb2                311     0.6061       0.0334        0.54057     0.67168
-------------------------------------------------------------------------
Ho: area(xb1) = area(xb2)
    chi2(1) =     3.00       Prob>chi2 =   0.0830

. graph export "/Users/roshanacharya/Desktop/data new chf/AUC for Fluid Bolus in CHF subgroup
> s.jpg", as(jpg) name("Graph") quality(100)
(file /Users/roshanacharya/Desktop/data new chf/AUC for Fluid Bolus in CHF subgroups.jpg writ
> ten in JPG format)

. 
. import excel "/Users/roshanacharya/Desktop/data new chf/untitled folder/subgroup_01_26_2021
> _minus_dni.xlsx", sheet("Sheet1") firstrow clear
(32 vars, 259 obs)

. logistic vent age sex i.heart cci la sbp map hd pressors ab quarter

Logistic regression                             Number of obs     =        257
                                                LR chi2(12)       =      62.12
                                                Prob > chi2       =     0.0000
Log likelihood = -124.98956                     Pseudo R2         =     0.1990

------------------------------------------------------------------------------
        vent | Odds Ratio   Std. Err.      z    P>|z|     [95% Conf. Interval]
-------------+----------------------------------------------------------------
         age |   1.004226   .0149609     0.28   0.777     .9753274    1.033981
         sex |   1.342468   .4473234     0.88   0.377     .6986748    2.579482
             |
       heart |
          2  |   1.098923   .6024076     0.17   0.863     .3752805    3.217947
          3  |   1.671976   .5797404     1.48   0.138     .8473924    3.298947
             |
         cci |   .9793954   .0736448    -0.28   0.782     .8451867    1.134915
          la |   1.262109   .0944193     3.11   0.002     1.089979    1.461423
         sbp |   1.002624   .0219123     0.12   0.905     .9605839    1.046505
         map |    1.02692   .0301213     0.91   0.365     .9695478    1.087686
          hd |   2.509405   1.235329     1.87   0.062     .9561844     6.58567
    pressors |   2.271061   .3794963     4.91   0.000     1.636788    3.151123
          ab |   .9964187   .0028253    -1.27   0.206     .9908965    1.001972
     quarter |   1.006989   .0261332     0.27   0.788     .9570502    1.059535
       _cons |   .0061019   .0101242    -3.07   0.002     .0002361    .1576793
------------------------------------------------------------------------------
Note: _cons estimates baseline odds.

. lroc

Logistic model for vent

number of observations =      257
area under ROC curve   =   0.8047

. predict xc1, xb
(2 missing values generated)

. regress vent age sex i.heart cci la sbp map hd pressors ab quarter

      Source |       SS           df       MS      Number of obs   =       257
-------------+----------------------------------   F(12, 244)      =      6.26
       Model |  12.5923021        12  1.04935851   Prob > F        =    0.0000
    Residual |  40.9329897       244  .167758154   R-squared       =    0.2353
-------------+----------------------------------   Adj R-squared   =    0.1976
       Total |  53.5252918       256  .209083171   Root MSE        =    .40958

------------------------------------------------------------------------------
        vent |      Coef.   Std. Err.      t    P>|t|     [95% Conf. Interval]
-------------+----------------------------------------------------------------
         age |   .0010429   .0024757     0.42   0.674    -.0038336    .0059193
         sex |   .0408152   .0542346     0.75   0.452    -.0660126     .147643
             |
       heart |
          2  |   .0022702   .0883683     0.03   0.980    -.1717918    .1763322
          3  |   .0817101   .0584335     1.40   0.163    -.0333883    .1968085
             |
         cci |  -.0068796   .0122754    -0.56   0.576    -.0310588    .0172996
          la |   .0415956   .0120564     3.45   0.001     .0178477    .0653435
         sbp |   .0001392   .0036169     0.04   0.969    -.0069852    .0072636
         map |    .004986   .0049477     1.01   0.315    -.0047596    .0147316
          hd |   .1771677   .0914956     1.94   0.054    -.0030543    .3573896
    pressors |   .1569897    .027665     5.67   0.000     .1024969    .2114824
          ab |  -.0004947   .0003983    -1.24   0.215    -.0012791    .0002898
     quarter |   .0002682    .004561     0.06   0.953    -.0087158    .0092522
       _cons |  -.4097684   .2731464    -1.50   0.135    -.9477941    .1282573
------------------------------------------------------------------------------

. vif

    Variable |       VIF       1/VIF  
-------------+----------------------
         age |      1.39    0.721098
         sex |      1.10    0.910864
       heart |
          2  |      1.09    0.919260
          3  |      1.14    0.874311
         cci |      1.38    0.724378
          la |      1.30    0.766719
         sbp |      4.92    0.203198
         map |      5.11    0.195657
          hd |      1.13    0.887950
    pressors |      1.24    0.803662
          ab |      1.04    0.965573
     quarter |      1.11    0.901316
-------------+----------------------
    Mean VIF |      1.83

. logistic vent quarter i.heart map cci hd pressors

Logistic regression                             Number of obs     =        257
                                                LR chi2(7)        =      47.60
                                                Prob > chi2       =     0.0000
Log likelihood = -132.24831                     Pseudo R2         =     0.1525

------------------------------------------------------------------------------
        vent | Odds Ratio   Std. Err.      z    P>|z|     [95% Conf. Interval]
-------------+----------------------------------------------------------------
     quarter |   1.009462   .0253983     0.37   0.708     .9608899     1.06049
             |
       heart |
          2  |   1.150555   .6029713     0.27   0.789     .4119253    3.213635
          3  |   1.467911   .4841075     1.16   0.244     .7690932    2.801692
             |
         map |    1.01142   .0132874     0.86   0.387       .98571    1.037801
         cci |   .9989517   .0626146    -0.02   0.987     .8834682    1.129531
          hd |   2.434293   1.143627     1.89   0.058     .9693477    6.113163
    pressors |   2.355855   .3792516     5.32   0.000     1.718383    3.229812
       _cons |   .0577984   .0651867    -2.53   0.011     .0063373     .527139
------------------------------------------------------------------------------
Note: _cons estimates baseline odds.

. lroc

Logistic model for vent

number of observations =      257
area under ROC curve   =   0.7852

. predict xc2, xb
(2 missing values generated)

. roccomp vent xc1 xc2, graph summary

                              ROC                    -Asymptotic Normal--
                   Obs       Area     Std. Err.      [95% Conf. Interval]
-------------------------------------------------------------------------
xc1                257     0.8047       0.0289        0.74808     0.86140
xc2                257     0.7852       0.0298        0.72678     0.84359
-------------------------------------------------------------------------
Ho: area(xc1) = area(xc2)
    chi2(1) =     1.26       Prob>chi2 =   0.2608

. graph export "/Users/roshanacharya/Desktop/data new chf/AUC for Ventilation in CHF subgroup
> s.jpg", as(jpg) name("Graph") quality(100)
(file /Users/roshanacharya/Desktop/data new chf/AUC for Ventilation in CHF subgroups.jpg writ
> ten in JPG format)

. log close
      name:  <unnamed>
       log:  /Users/roshanacharya/Desktop/data new chf/LR models.log
  log type:  text
 closed on:  29 Jun 2021, 10:15:54
---------------------------------------------------------------------------------------------
