# Supplementary material for: Fluid resuscitation and outcomes in heart failure patients with severe sepsis or septic shock: A retrospective case-control study
Source: PLoS One. 2021 Aug 19;16(8):e0256368. doi: 10.1371/journal.pone.0256368 (PMC8376054; doi:10.1371/journal.pone.0256368)
Supplement: S1 Data — (ZIP) [file pone.0256368.s002.zip › S2 Analyzed data/subgroup_01_26_2021.xlsx]

## Sheet: Sheet1
bol	nobol	age	sex	ethinicity	heart	cci	la	sbp	dbp	map	hr	temp	rr	mlkg	fluid	wbc	dni	U	vent	vent_days	pressors	drips	icu	icu_days	hd	infection	los	death	ab	quarter
1	0	59	1	0	3	6	7.7	50	29	64	78	32.7	16	73.52	5000	21.8	0		1	2	2	1	1	2	0	0	2	1	36	20
1	0	60	0	1	1	6	1.9	122	76	91.3333	121	38.9	19	50	7000	13.8	0		0	1	2	1	0	9	0	3	33	0	52	28
1	0	60	0	0	1	7	0.7	90	58	68.6667	69	34.7	20	43.86	5000	7.9	0		1	5	1	1	1	7	0	2	13	0	40	20
1	0	60	1	0	3	7	10.4	80	55	63.3333	84	32.9	20	48.9	2000	45.7	1		0	0	2	1	1	13	0	3	13	1	121	8
1	0	61	1	0	3	7	2.8	81	52	61.6667	101	39.1	22	54.38	4000	12.4	0		0	0	1	1	1	6	0	0	11	0	19	16
1	0	62	1	0	1	5	3.5	80	56	64	95	36.6	19	31.15	2000	24.1	0		0	0	1	1	1	4	0	0	15	0	0	8
1	0	62	1	1	1	7	3.1	63	39	47	132	36.3	14	30.38	2000	40.5	0		0	0	0	0	0	0	0	1	11	0	30	8
1	0	62	0	0	3	7	1.9	87	52	63.6667	74	36.5	20	82.64	3000	16.8	0		1	1	1	1	1	5	1	2	22	0	81	12
1	0	63	1	0	1	9	1.2	109	62	77.6667	90	37.2	15	75.99	5000	32.7	0		0	0	2	1	1	10	0	1	16	0	0	20
1	0	63	1	1	1	12	3.3	88	52	64	120	39.3	25	40.05	3000	6.6	0		0	3	1	1	0	3	1	5	53	1	3	12
1	0	60	0	1	1	6	1.9	80	58	65.3333	121	38.9	19	40	7000	13.8	0		0	1	2	1	0	9	0	3	33	0	52	28
1	0	65	0	2	1	8	5	66	34	44.6667	66	36.6	16	54.93	4000	13	0		0	0	2	1	1	3	0	3	4	0	161	16
1	0	66	0	1	1	5	1.9	77	50	59	96	37.2	20	33.01	4000	11	0		0	0	3	1	1	16	1	2	16	0	69	16
1	0	67	0	1	1	6	4.4	72	40	50.6667	81	37.2	20	40	10000	10.3	0		1	4	3	1	1	5	0	3	19	0	92	40
1	0	68	0	0	1	10	1.6	82	58	66	108	36.6	16	36.71	4000	2.6	0		0	0	1	1	0	9	0	2	13	0	52	16
1	0	68	1	2	1	13	6.6	87	52	63.6667	117	38.1	24	30.38	2400	0.8	0		1	4	2	1	1	10	1	3	21	0	42	9.6
1	0	69	1	0	1	4	2.3	74	57	62.6667	147	37.2	22	35.3	5000	17.6	0		0	0	0	0	0	0	0	3	15	0	20	20
1	0	69	0	0	1	5	1.7	89	41	57	120	36.5	15	30	2346	15.8	1		0	2	4	1	0	2	0	3	3	1	119	9.384
1	0	69	0	0	1	6	2.9	55	44	47.6667	142	38.2	13	75.9	4000	10.2	0		0	0	1	1	1	1	0	0	10	0	3	16
1	0	70	1	0	3	9	2.6	82	52	62	122	36.8	26	46.93	2750	12	1		0	0	1	1	1	1	0	0	1	1	1	11
1	0	70	0	0	1	9	1.5	59	41	47	63	33.8	20	56.26	4000	10.5	0		0	0	2	1	1	2	0	2	6	1	122	16
1	0	70	0	0	1	9	3	78	50	59.3333	94	36.7	18	39.33	3000	16	0		0	0	2	1	1	6	0	1	18	0	11	12
1	0	71	0	1	3	6	5.4	82	51	61.3333	95	38.1	18	43.54	3000	15.5	0		0	2	4	1	1	6	0	1	6	1	13	12
1	0	71	1	0	1	12	7.9	55	37	43	117	38.2	30	33.08	3000	6.9	1		0	0	3	1	1	1	0	1	1	1	57	12
1	0	71	1	2	1	8	6.9	83	52	62.3333	93	39.7	44	41.4	4000	8.6	0		0	0	1	1	1	3	0	1	8	0	6	16
1	0	71	1	0	3	6	2.8	89	50	63	126	36.8	16	30.77	4000	16.5	0		1	1	1	1	1	5	0	1	13	0	13	16
1	0	71	0	0	2	5	2.3	92	70	77.3333	152	37.1	16	52.82	3000	17.3	0		0	1	1	1	0	8	0	3	16	0	91	12
1	0	72	1	0	3	6	3	72	54	60	108	36.1	20	52.63	6000	14.4	0		1	2	2	1	1	5	0	4	41	0	104	24
1	0	72	0	0	1	12	1.6	120	95	103.333	123	37.3	29	32.22	3000	10.2	1		0	1	2	1	1	3	0	1	38	1	46	12
1	0	72	0	1	3	11	7.6	83	54	63.6667	126	37.5	17	67.32	3750	4.6	0		1	2	2	1	1	2	0	0	1	1	45	15
1	0	72	0	0	3	7	1.2	78	33	48	74	36.6	20	57.92	3000	37	0		0	0	2	1	0	5	0	3	18	0	76	12
1	0	73	1	0	1	6	2.4	102	49	66.6667	68	36.7	16	40	4248	11.5	0		0	0	1	1	1	4	0	0	5	0	12	16.992
1	0	73	0	0	1	5	2.4	83	53	63	83	36.3	14	48.95	3000	9.2	0		1	12	2	1	1	12	0	0	13	1	96	12
1	0	73	1	0	3	8	0.7	109	72	84.3333	87	36.3	14	49.07	4328	17.7	0		0	0	1	1	0	4	0	1	8	0	75	17.312
1	0	73	0	0	3	7	3	87	44	58.3333	75	36.4	18	75.76	5000	28.1	1		0	0	4	1	1	2	0	3	2	1	62	20
1	0	73	1	0	1	10	2.7	89	51	63.6667	188	36.7	43	41.48	3613	16.7	1		0	0	3	1	1	3	0	4	7	1	41	14.452
1	0	75	1	1	3	6	1.8	82	50	60.6667	87	34.4	20	44	5000	6.4	0		0	0	1	1	1	1	0	3	10	0	150	20
1	0	75	0	0	1	8	3	106	62	76.6667	63	36.3	20	30	1600	18.8	0		0	0	0	0	0	0	0	1	18	0	60	6.4
1	0	75	0	0	1	10	2	79	49	59	86	36.6	15	42.1	4000	23.9	0		1	5	2	1	1	5	0	3	5	1	220	16
1	0	75	1	0	1	8	5.7	84	52	62.6667	151	38.5	20	44.05	4000	2.2	0		0	0	1	1	1	4	0	1	6	0	102	16
1	0	75	0	2	1	9	1.6	77	31	46.3333	89	36.6	14	30	2000	14.1	0		0	0	1	1	1	3	0	1	4	0	71	8
1	0	75	1	0	3	5	2.1	85	59	67.6667	116	36.7	17	52.82	3000	17	0		1	2	1	1	1	3	1	0	3	1	44	12
1	0	75	0	0	1	10	4.5	80	50	62	86	36.1	25	30	2000	14.2	0		1	4	4	1	1	4	1	0	4	1	157	8
1	0	76	1	0	3	7	1.6	74	51	58.6667	145	37.1	22	30	2000	6.9	0		0	0	0	0	0	0	0	1	21	0	31	8
1	0	77	0	0	1	6	9	108	40	62.6667	140	39.8	22	42.37	4750	6.5	0		1	2	2	1	1	2	0	1	2	1	43	19
1	0	77	0	0	1	7	1.5	151	101	117.667	122	36.9	18	45.89	2000	30.1	0		0	1	2	1	0	1	0	0	6	1	35	8
1	0	77	1	2	1	4	6.2	79	55	63	152	36.1	18	66.7	3000	15.2	0		1	1	1	1	1	9	0	0	14	0	40	12
1	0	78	1	1	3	8	1.1	86	46	59.3333	81	36.7	26	36.71	2000	16.8	0		0	1	3	1	0	3	1	4	4	1	33	8
1	0	78	0	0	3	8	7.1	70	0	23.3333	91	36.5	19	45.55	2250	33	0		0	0	3	1	1	7	0	2	24	0	166	9
1	0	78	1	0	1	7	1.6	100	60	73.3333	100	38	20	31	4000	7	0		0	0	1	1	1	3	0	0	11	0	20	16
1	0	78	0	0	1	6	9.8	100	44	62.6667	98	34.4	18	30	2000	13.7	0		1	2	2	1	1	4	1	0	14	0	29	8
1	0	79	0	0	1	4	14.7	53	39	44	130	36.8	19	33.5	3250	50.8	1		0	0	2	1	1	1	0	3	4	1	7	13
1	0	79	1	0	3	11	3.5	90	58	64	72	36.4	18	45.89	3000	26.5	0		1	9	3	1	1	9	0	0	11	1	20	12
1	0	79	1	1	2	12	5.3	80	26	44	72	39.2	30	35.46	3000	0.7	1		0	0	1	1	1	1	0	0	1	1	9	12
1	0	80	1	0	1	10	3.1	90	50	63	128	38	16	46.37	4000	8.3	0		1	1	1	1	1	6	0	5	12	0	11	16
1	0	81	1	1	1	10	5.7	80	50	60	130	39.4	56	94.39	6000	15.4	0		0	0	1	1	1	3	0	3	13	0	15	24
1	0	81	1	1	1	10	4.4	80	55	63	130	37.4	30	31.5	2000	26.3	0		0	0	0	0	0	0	0	4	10	0	65	8
1	0	81	0	1	1	7	1.9	63	37	45.6667	108	36.9	18	74.9	2000	17	0		0	0	0	0	0	2	0	0	28	1	25	8
1	0	81	1	2	3	5	7.8	84	51	62	155	37.8	26	45.45	4000	4.8	0		1	1	1	1	1	1	1	3	1	1	18	16
1	0	81	0	0	1	9	2.6	60	36	44	72	36.7	18	33.37	2500	18.5	0		0	0	1	1	1	3	0	1	8	0	11	10
1	0	82	0	1	1	7	8.2	45	28	33.6667	89	34.4	15	32.63	2500	7.1	0		0	0	1	1	1	3	0	1	15	0	51	10
1	0	82	1	2	2	6	3.5	84	52	63	157	39.1	24	65.26	4000	7	0		0	0	1	1	1	2	0	1	6	0	32	16
1	0	82	1	0	1	7	4.8	94	36	55.3333	155	36.4	25	47.3	3500	5.9	0		1	1	1	1	1	4	0	0	9	0	20	14
1	0	83	0	1	1	13	9.3	84	52	63	158	37.1	19	33.04	3450	8.7	1		0	0	1	1	1	1	0	1	6	0	28	13.8
1	0	83	1	1	1	8	10.5	85	52	63	97	36.2	27	32.86	3000	14.5	0		0	0	0	0	0	0	0	1	11	0	18	12
1	0	83	0	0	3	10	2.7	88	52	63	160	39.3	25	48	3000	14	0		1	5	1	1	0	8	0	1	37	0	67	12
1	0	84	1	1	1	8	8.4	80	52	61	142	38.4	24	31.5	2300	11	0		1	1	0	0	0	0	0	1	1	1	6	9.2
1	0	84	1	1	3	8	2.5	90	50	63.3333	70	36.7	20	44.49	4000	12.2	0		0	0	1	1	1	14	0	2	14	0	49	16
1	0	84	0	0	2	7	1.1	100	62	74.6667	120	36.6	18	37.48	2500	15.7	0		0	0	1	1	1	3	0	1	31	0	207	10
1	0	84	0	0	2	7	8	80	43	55.3333	131	33.5	24	46.29	3750	38	0		0	0	1	1	1	5	0	1	21	0	38	15
1	0	84	1	1	3	6	2.6	82	52	64	99	39.1	30	30	2770	3.7	0		1	5	1	1	0	5	0	2	12	1	3	11.08
1	0	85	1	1	1	8	2.9	88	72	77.3333	89	31.8	12	71.43	5500	3	1		0	0	1	1	0	3	0	5	7	1	34	22
1	0	85	0	1	1	9	4.7	85	50	62	128	39.2	36	42.83	2000	6.4	1		0	0	0	0	0	0	0	0	7	0	3	8
1	0	85	0	0	3	6	2.9	103	43	63	153	37.4	34	28.35	1250	21.8	0		1	1	1	1	1	6	0	0	11	0	20	5
1	0	85	1	0	3	7	7.5	68	46	53.3333	210	38.1	22	40	2000	12.6	1		0	0	0	0	0	0	0	5	1	1	107	8
1	0	86	1	0	3	8	4.3	66	40	48.6667	92	36.9	16	30.06	3000	9.1	0		0	0	0	0	0	0	0	4	6	0	19	12
1	0	87	1	2	1	9	2.4	88	52	64	157	38.7	17	35.27	2000	12.5	0		0	0	0	0	0	0	0	0	13	0	13	8
1	0	88	1	1	1	6	4.6	87	53	63	120	37.1	15	47.9	3375	11.8	0		1	7	2	1	0	7	0	0	8	1	18	13.5
1	0	90	0	0	3	7	3.1	86	53	64	108	38.8	16	55.06	3000	1.9	0		0	0	0	0	0	0	0	0	20	0	13	12
1	0	90	1	0	1	6	3.7	80	54	64	140	37.4	30	50.06	5000	5.4	1		0	0	1	1	1	2	0	1	13	0	18	20
1	0	92	0	0	3	10	7	50	38	42	120	36.2	10	33.04	2500	9.4	0		1	1	2	1	1	1	0	0	1	1	43	10
1	0	92	0	1	1	7	5.5	80	50	60	171	37.9	32	51.67	2000	14.4	1		0	0	0	0	0	0	0	1	20	0	5	8
1	0	94	0	1	3	9	7.5	82	40	54	116	37.3	30	41.3	3000	25	0		1	11	1	1	1	11	0	4	25	1	16	12
1	0	98	0	1	2	7	3.5	120	60	80	59	38.7	16	42.36	2000	10.5	1		0	0	1	1	0	3	0	4	6	1	22	8
1	0	99	1	2	1	7	10.4	90	50	63	60	36.7	27	30	2600	22.7	0		0	0	0	0	0	0	0	0	5	0	40	10.4
1	0	55	1	0	1	4	1.5	110	62	78	115	39.1	22	30	2500	17.1	0		0	0	0	0	0	0	0	4	17	0	17	10
1	0	57	0	0	1	4	2.6	162	93	116	120	36.3	20	30	2350	18.4	0		1	1	0	0	0	0	0	5	8	0	44	9.4
1	0	61	1	0	1	7	2.5	109	65	79.6667	106	37.8	19	37.63	2050	21.3	0		0	0	0	0	0	0	0	0	6	0	36	8.2
1	0	61	1	0	1	7	0.8	132	92	105.333	114	37.4	16	58.82	3200	26.6	0		1	28	0	0	0	3	0	1	28	0	24	12.8
1	0	62	0	1	1	7	1.2	135	80	98.3333	117	37.2	23	30	2000	16.8	0		1	12	0	0	0	0	0	0	19	0	58	8
1	0	62	1	0	2	5	5.3	80	56	64	140	34.9	20	37.93	3100	10.7	0		0	6	1	1	0	15	0	0	28	1	16	12.4
1	0	62	1	1	1	9	4.2	81	52	62	92	37.4	50	30	1700	31	0		1	4	1	1	1	4	0	0	4	0	13	6.8
1	0	66	0	0	1	2	2.3	120	80	93.3333	130	36.6	20	37.1	3100	7.5	0		0	0	1	1	1	5	0	3	12	0	43	12.4
1	0	84	1	0	1	6	2.6	80	48	58.6667	130	37.2	40	38.5463	3150	27.7	1		0	0	0	0	0	0	0	0	8	0	19	12.6
1	0	85	1	1	2	10	2.6	100	57	71.3333	100	40	19	30	2300	16.7	0		0	0	0	0	0	0	0	1	12	0	15	9.2
1	0	85	0	0	1	7	3.1	79	52	61	167	36.7	22	34.613	3300	7.2	0		0	0	0	0	0	0	0	0	5	0	41	13.2
1	0	86	0	0	1	7	7.4	83	52	62	105	36.5	16	48.8998	2000	15.3	1		0	0	0	0	0	0	0	3	3	1	22	8
1	0	89	1	1	3	7	3.7	95	48	64	101	37	18	36.7156	2750	8.3	0		0	0	0	0	0	0	0	0	9	0	13	11
1	0	93	1	0	2	5	7	58	32	40.6667	102	38.6	34	87.0902	4250	13.5	0		0	0	0	0	0	0	0	0	18	0	28	17
1	0	43	1	0	3	2	9.5	65	42	49.6667	105	38.6	22	51	6350	22.3	0		1	4	1	1	1	5	0	1	15	0	2	25.4
1	0	48	0	0	1	2	4.8	79	50	59.6667	82	36.5	17	31.1469	1700	7.1	1		0	0	1	1	0	3	0	0	13	1	66	6.8
1	0	49	0	2	3	1	7.1	94	49	63	146	36.1	28	43.9024	1800	7.8	0		1	9	2	1	1	9	0	0	9	1	32	7.2
1	0	50	0	1	1	8	1.5	123	71	88.3333	110	38.9	20	31.1502	2925	8.6	0		0	0	1	1	1	1	0	4	7	0	112	11.7
1	0	51	0	2	3	3	3.2	49	36	40.3333	89	35.6	11	30	1500	1.6	0		0	2	2	1	1	4	0	2	4	1	22	6
1	0	57	0	0	3	5	1.1	86	48	60.6667	111	37.2	15	36.5408	3000	11.7	0		0	0	2	1	1	3	0	1	6	0	28	12
1	0	58	1	0	3	9	2.4	74	54	60.6667	124	37.7	37	31.9383	1450	0.5	0		1	5	1	1	1	7	0	0	7	1	75	5.8
1	0	58	0	1	1	5	4.9	98	53	68	73	36.1	16	44.0529	3400	17.3	0		1	6	1	1	1	12	1	0	35	0	2	13.6
1	0	59	1	2	3	3	1.5	100	60	73	115	39.2	24	43.7748	4750	8.3	0		0	0	1	1	1	1	0	2	21	0	13	19
1	0	60	1	0	1	5	1.5	110	68	78	103	38.9	20	30.303	3000	11.9	0		0	1	1	1	0	2	0	4	12	0	11	12
1	0	36	0	0	1	0	2.4	120	70	86.6667	138	36.7	20	44.9	4000	29.7	0		0	0	0	0	0	0	0	0	9	0	75	16
1	0	48	1	0	2	0	3.3	84	56	64	78	35.8	26	57.5	4179	10.8	0		0	0	0	0	0	0	0	0	9	0	68	16.716
1	0	52	0	0	1	1	6.7	88	50	62	140	36.7	40	39.8	2350	23.6	0		0	0	0	0	0	0	0	0	8	0	69	9.4
1	0	58	0	1	3	5	3	80	52	61	110	37.5	18	54.4	2470	19.4	0		0	0	0	0	0	0	0	4	6	0	104	9.88
1	0	63	0	0	1	4	2.1	80	52	61.3333	130	38.1	30	60.1	3000	16.2	0		0	0	0	0	0	0	0	1	5	0	289	12
1	0	61	1	0	1	5	0.8	110	60	76.6667	114	37.4	16	36.7	2000	26.6	0		0	0	0	0	0	0	0	1	27	0	73	8
1	0	65	1	1	3	3	2.9	80	55	63	126	37.4	26	30.4	2400	41.1	0		0	0	0	0	0	0	0	4	26	0	90	9.6
1	0	67	1	1	1	2	1.5	97	76	83	89	35.8	19	88.1	4000	28.3	0		0	0	0	0	0	0	0	1	12	0	10	16
1	0	69	1	1	3	7	3.7	84	52	63	126	40.4	20	32.5	3000	0.6	0		0	0	0	0	0	0	0	0	8	0	68	12
1	0	70	0	0	1	7	5.8	83	52	63	126	38.6	18	30	2967	4.3	0		0	0	0	0	0	0	0	1	4	0	148	11.868
1	0	76	1	0	3	5	1.6	74	51	58.6667	145	37.2	22	30	2000	6.9	0		0	0	0	0	0	0	0	1	20	0	59	8
1	0	77	1	1	3	7	3.9	89	48	62	94	36.3	31	38.5	2000	8.1	0		0	0	0	0	0	0	0	0	10	1	172	8
1	0	63	0	0	1	4	2.1	80	52	61.3333	130	38.1	30	60.1	3000	16.2	0		0	0	0	0	0	0	0	1	5	0	289	12
1	0	77	1	1	3	7	3.9	85	51	62	94	36.3	31	38.5	2000	8.1	0		0	0	0	0	0	0	0	0	10	1	172	8
0	1	59	1	1	3	5	2.2	78	54	62	89	36.3	18	21.48	2000	19.1	0		0	0	2	1	1	7	1	4	49	0	57	8
0	1	60	0	0	1	9	5.3	80	52	61.3333	120	36.9	24	27.27	3000	10.4	0		1	10	1	1	1	11	1	0	34	0	5	12
0	1	61	1	0	1	6	4.2	65	52	56.3333	74	37.4	19	12.24	1000	6.4	0		1	9	1	1	1	9	0	1	9	0	112	4
0	1	61	1	0	1	9	2.4	80	39	52.6667	63	37	20	12.88	2000	6.3	0		0	0	1	1	1	2	0	4	7	1	54	8
0	1	62	1	0	2	8	3.2	90	48	62	147	34.9	18	24.47	2000	10.7	1		0	5			0	16	0	0	25	1	37	8
0	1	64	1	0	3	9	4	88	54	65.3333	71	37.1	18	12.58	1000	13.2	0		1	2	1	1	1	4	0	1	9	0	36	4
0	1	64	0	1	1	3	5.1	92	48	62.6667	106	36.8	16	26	3300	23.5	0		0	0	0	0	0	0	0	4	4	1	34	13.2
0	1	64	0	0	1	6	1.4	98	52	67.3333	120	37.1	16	19.84	1000	3.8	0		0	0	1	1	1	3	0	4	8	0	135	4
0	1	64	1	1	3	6	3.5	90	51	64	118	38.6	36	27.21	2000	13	0		0	0	1	1	1	6	1	2	9	0	234	8
0	1	65	1	0	1	6	3	82	56	64.6667	130	37	30	10.74	2000	11.7	0		0	1	1	1	1	11	0	0	27	0	0	8
0	1	65	0	0	1	9	3	73	43	53	88	37.7	12	9.66	1000	18	1		0	2	2	1	1	39	1	2	39	1	210	4
0	1	65	1	0	3	6	2.3	90	50	63.3333	65	37.5	18	25.91	2000	6.7	0		1	1	1	1	0	8	1	3	17	0	58	8
0	1	65	1	1	1	7	4.3	94	50	64.6667	85	36.5	20	22.02	1500	5.2	0		0	0	1	1	0	5	1	2	15	0	103	6
0	1	65	0	1	1	6	8.8	80	58	65.3333	48	36	24	0	0	2.6	0		1	10	4	1	1	12	1	0	28	0	364	0
0	1	66	1	1	1	9	4.3	84	54	64	88	36.8	20	19.67	1500	14.9	0		0	0	2	1	0	2	1	4	11	1	168	6
0	1	66	1	1	3	6	2.9	80	60	66.6667	98	36.6	32	27.7	2000	7.2	0		1	1	3	1	1	1	0	0	1	1	17	8
0	1	67	1	0	2	8	9.4	68	32	44	94	36.6	24	26.25	3000	9.3	0		1	1	4	1	1	1	0	3	1	1	105	12
0	1	72	0	0	1	7	3.2	70	40	50	50	36.2	18	24.69	2000	8.2	1		0	0	1	1	1	2	0	1	24	0	126	8
0	1	73	1	1	2	9	5.8	90	51	64	65	36.8	20	9.95	1000	11.9	0		1	22	1	1	1	22	0	0	22	1	199	4
0	1	74	1	2	3	9	1	63	41	48.3333	60	33.7	17	27	3000	22.8	0		0	0	1	1	1	5	0	0	10	0	120	12
0	1	75	1	0	1	14	17.5	88	64	52	88	36.7	20	25.18	2000	14.9	0		0	5	2	1	0	5	1	4	8	1	68	8
0	1	79	1	0	1	7	1.5	90	58	68.6667	102	31.2	18	12.4	2000	17	0		0	0	0	0	0	0	0	4	11	0	32	8
0	1	79	1	0	1	10	3.7	87	52	63.6667	138	38	18	23.19	2000	17.2	0		0	0	0	0	1	1	0	2	5	0	49	8
0	1	79	0	0	1	6	5	69	39	49	67	36.7	20	9.79	1000	8.9	0		0	9	3	1	1	11	0	3	11	1	26	4
0	1	80	1	0	2	4	9.9	80	56	64	140	38.4	30	25.32	2000	10.7	0		1	6	2	1	1	6	0	2	6	1	34	8
0	1	80	1	0	1	10	4.2	90	50	63.3333	75	36.5	19	22.6	2000	10.2	1		0	0	1	1	0	3	0	2	4	1	16	8
0	1	80	1	1	1	9	11	83	44	57	128	39.2	23	26.46	1500	16.1	0		1	1	3	1	1	4	0	2	1	1	22	6
0	1	81	0	0	2	5	1.5	67	53	57.6667	84	36.7	20	5.64	500	14.2	0		0	0	0	0	0	0	0	1	6	0	25	2
0	1	81	1	0	3	9	2.4	82	50	60.6667	72	37.1	15	7.34	500	35.3	0		0	0	1	1	1	4	0	5	6	1	43	2
0	1	81	1	1	1	9	9.2	80	50	60	135	36.6	42	16.7	1000	9.9	0		1	3	2	1	1	4	0	1	8	0	2	4
0	1	82	1	1	1	7	4.5	80	46	57.3333	101	37	30	20.5	2000	7.8	0		0	0	1	1	1	2	0	0	13	1	11	8
0	1	82	1	0	1	11	2.6	102	62	75.3333	130	38.2	40	12.8	1000	4	0		0	0	1	1	1	4	0	0	8	0	79	4
0	1	82	0	0	1	7	9.6	83	54	63.6667	140	36.6	18	16.39	1000	12.2	0		1	5	2	1	1	10	0	1	28	0	26	4
0	1	83	0	0	1	6	1.5	96	52	66.6667	96	36.8	20	22.95	1000	17.6	0		0	0	0	0	0	0	0	0	27	0	35	4
0	1	83	1	2	2	5	4.4	90	58	68.6667	150	37.3	20	13.97	1000	17.5	0		1	8	1	1	1	8	0	0	9	1	17	4
0	1	85	1	1	3	10	2.7	113	52	72.3333	151	39.6	40	26.7	2000	17	0		0	0	0	0	0	0	0	1	7	0	16	8
0	1	85	0	1	1	8	4	95	30	51.6667	73	37.1	20	15.19	1000	28.3	0		0	0	0	0	0	0	0	1	7	0	25	4
0	1	85	0	0	1	7	2.9	68	50	56	100	38.5	16	16.03	750	21.2	0		0	0	1	1	1	9	0	3	12	0	26	3
0	1	86	1	1	1	7	0.7	84	50	61.3333	52	30	22	15.6	1200	2.7	0		1	8	2	1	1	8	1	0	9	1	15	4.8
0	1	87	1	1	3	6	5.1	90	50	63.3333	118	36.3	22	9.1	1000	6.4	0		1	5	3	1	1	7	0	4	7	0	22	4
0	1	88	1	0	1	6	4.6	77	48	57.6667	124	36.6	22	18.45	1500	17.4	1		0	0	1	1	1	5	0	2	12	0	31	6
0	1	88	0	1	1	7	7.2	86	52	63.3333	113	36.5	17	18.35	2000	15.1	0		1	10	2	1	1	9	0	1	10	1	3	8
0	1	89	1	2	1	9	7.6	56	35	42	88	36.4	30	14.68	1000	11.9	1		0	0	0	0	0	0	0	1	1	0	14	4
0	1	89	0	1	1	9	1.7	88	47	60.6667	89	36.7	23	15.19	1000	22.3	1		0	0	0	0	0	0	0	0	3	0	23	4
0	1	90	1	0	3	9	1.8	100	44	62.6667	87	37.1	32	11.32	1000	10.7	0		1	1	1	1	1	4	0	0	7	0	36	4
0	1	93	0	0	1	8	7.9	88	56	66.6667	140	37.9	33	15.6	1000	11.4	1		0	0	1	1	1	2	0	1	14	0	31	4
0	1	94	0	0	3	7	4.2	88	52	64	101	37.4	18	23.26	1000	18	0		0	1	3	1	1	2	0	1	3	1	18	4
0	1	95	0	1	3	7	2.3	88	52	64	80	36.4	16	22.06	1000	8.3	0		0	1	0	0	0	0	0	0	10	0	48	4
0	1	81	1	1	2	8	4.1	88	52	64	103	36.6	34	10	500	7.6	0		1	8	0	0	1	9	0	0	13	1	120	2
0	1	52	1	1	3	5	6.5	60	40	46.6667	149	38.2	24	25	3250	12.5	0		0	0	1	1	1	2	0	4	14	0	8	13
0	1	54	1	1	1	8	6	80	56	64	168	36.3	26	3.44	250	6.5	0		1	1	0	0	0	0	1	0	5	0	22	1
0	1	56	0	0	1	4	2.1	92	50	64	125	36.3	42	3.85	350	14.2	0		1	7	0	0	1	7	0	0	7	1	18	1.4
0	1	61	1	0	1	7	2.2	90	51	64	192	39.7	36	25.47	2000	0.9	1		0	0	0	0	0	0	0	5	12	0	66	8
0	1	64	1	0	1	10	6.6	88	52	64	120	36.9	18	20.56	2200	14.2	0		0	0	0	0	0	0	0	2	6	1	24	8.8
0	1	84	0	0	1	7	1.6	93	49	63.6667	74	38	26	17.3542	1300	20.2	0		0	0	0	0	0	0	0	1	5	0	10	5.2
0	1	86	0	0	1	7	2.3	85	58	67	107	37.3	16	21.1793	1250	23.7	0		0	0	0	0	0	0	0	1	4	0	105	5
0	1	88	1	0	1	7	3.4	89	49	62.3333	72	37.3	24	18.6891	1400	14.3	0		0	0	0	0	0	0	0	1	5	0	1	5.6
0	1	89	1	1	1	7	3.2	89	52	64.3333	88	39.7	18	20.6498	1500	9.7	0		0	0	0	0	0	0	0	0	35	1	40	6
0	1	48	0	1	2	1	2.4	87	50	62.3333	128	38.3	20	10.5762	2300	13.8	0		1	1	2	1	1	5	1	0	40	0	5	9.2
0	1	50	1	1	3	4	6.3	98	46	63.3333	144	38	26	11.3753	1550	29.3	0		0	0	0	0	1	2	0	0	7	1	18	6.2
0	1	53	0	0	3	7	4	98	50	66	115	37.5	28	7.61878	550	17.9	0		0	13	1	1	0	15	0	0	18	0	12	2.2
0	1	55	1	0	1	8	7.8	89	46	60.3333	82	34.1	19	7.07547	750	19.6	0		1	1	3	1	1	1	0	0	1	1	10	3
0	1	61	1	0	1	6	2.2	112	68	82.6667	192	39.7	36	19.1083	1500	0.9	1		0	0	0	0	0	0	0	1	11	0	58	6
0	1	61	1	0	1	8	2.5	94	59	70.6667	102	36.9	31	5	250	21.3	0		0	0	0	0	0	0	0	0	5	1	58	1
0	1	61	1	0	1	8	1.1	106	58	74	92	36.8	18	7	250	13.1	0		0	0	0	0	0	0	0	2	34	0	9	1
0	1	62	0	1	1	4	2.3	102	57	72	130	38.5	20	6	250	14.5	0		0	0	0	0	0	8	0	0	15	0	6	1
0	1	66	0	0	1	4	2.4	88	52	64	182	36.7	22	3	250	13.2	0		0	0	0	0	0	0	0	1	4	0	11	1
0	1	66	1	1	3	9	2.1	88	54	65.3333	116	37.9	20	4	250	9	0		0	0	0	0	0	0	0	1	10	0	120	1
0	1	67	1	0	1	6	2.7	98	58	71.3333	100	37.2	16	6	500	17.5	0		0	0	0	0	0	0	0	3	11	0	27	2
0	1	68	0	0	1	5	2.1	89	52	64.3333	100	37.9	20	10	500	15.8	1		0	0	0	0	0	0	0	0	11	0	4	2
0	1	69	0	0	1	5	3.7	85	37	53	96	36.3	22	10	500	14.3	1		0	0	0	0	0	0	0	0	7	1	24	2
0	1	69	0	1	1	10	1.8	98	59	72	153	38.9	18	6	250	25.3	0		0	0	0	0	0	0	0	4	15	0	83	1
0	1	71	1	1	2	9	3.1	83	51	61.6667	132	36.3	17	7	250	20.4	0		0	0	0	0	0	0	0	3	12	0	31	1
0	1	73	1	0	3	5	1.8	106	60	75.3333	110	38.8	20	10	500	10.1	1		0	0	0	0	0	0	0	0	12	0	8	2
0	1	75	0	1	1	9	1.1	102	60	74	93	37.6	26	6	500	23.8	0		0	0	0	0	0	0	0	2	19	0	73	2
0	1	76	1	0	3	8	3.5	84	53	63.3333	124	39.4	18	21.5	2000	23.1	0		0	0	0	0	0	0	0	0	8	0	3	8
0	1	75	0	1	1	10	1.1	102	60	74	93	37.7	17	27.5482	2000	23.8	1		0	0	0	0	0	0	0	2	19	0	43	8
0	1	61	1	0	1	6	2.2	102	68	79.3333	192	39.7	36	19.1083	1500	0.9	1		0	0	0	0	0	0	0	1	11	0	58	6
0	1	61	1	0	1	8	2.5	103	69	80.3333	102	36.9	31	8	500	21.3	0		0	0	0	0	0	0	0	0	5	1	58	2
0	1	61	1	0	1	8	1.1	106	78	87.3333	92	36.8	18	9	500	13.1	0		0	0	0	0	0	0	0	2	34	0	9	2
0	1	62	0	1	1	4	2.3	101	57	71.6667	130	38.5	20	7	500	13.6	0		0	0	0	0	0	8	0	0	15	0	6	2
0	1	66	0	0	1	4	2.4	103	60	74.3333	182	36.7	22	8	500	13.2	0		0	0	0	0	0	0	0	1	4	0	11	2
0	1	66	1	1	3	9	2.1	107	56	73	116	37.9	20	9	500	9	0		0	0	0	0	0	0	0	1	10	0	120	2
0	1	67	1	0	1	6	2.7	104	68	80	100	37.2	16	6	500	17.5	0		0	0	0	0	0	0	0	3	11	0	27	2
0	1	68	0	0	1	5	2.1	101	62	75	100	37.9	20	9	500	15.8	1		0	0	0	0	0	0	0	0	11	0	4	2
0	1	69	0	0	1	5	3.7	85	37	53	96	36.3	22	8	500	14.3	1		0	0	0	0	0	0	0	0	7	0	24	2
0	1	69	0	1	1	10	1.8	102	79	86.6667	153	38.9	18	4	250	25.3	0		0	0	0	0	0	0	0	4	15	0	83	1
0	1	71	1	1	2	9	3.1	103	57	72.3333	132	36.3	17	3	250	20.4	0		0	0	0	0	0	0	0	3	12	0	31	1
0	1	73	1	0	3	5	1.8	110	60	76.6667	110	38.8	20	4	250	10.1	1		0	0	0	0	0	0	0	0	12	0	8	1
0	1	75	0	1	1	9	1.1	102	60	74	93	37.6	26	3	250	23.8	0		0	0	0	0	0	0	0	2	19	0	73	1
0	1	76	1	0	3	8	3.5	87	51	63	124	39.4	18	21.5	2000	23.1	0		0	0	0	0	0	0	0	0	8	0	3	8
0	1	79	0	2	1	7	2.3	111	52	71.6667	110	38	18	10	500	5.8	0		0	0	0	0	0	0	0	1	47	0	16	2
0	1	79	0	0	3	9	2.1	85	50	61.6667	113	36.6	22	33.3	1500	20	0		0	0	0	0	0	0	0	2	16	0	11	6
0	1	80	1	0	1	6	2	102	78	86	130	38.9	30	9.3	1000	16.4	0		0	0	0	0	0	0	0	1	4	0	37	4
0	1	82	1	1	3	10	2.1	108	50	69.3333	100	38.3	40	8.4	1000	8.8	0		0	0	0	0	0	0	0	2	14	0	10	4
0	1	83	0	0	1	8	3.5	84	54	64	111	37.1	23	8	500	13.4	0		0	0	0	0	0	0	0	2	3	0	16	2
0	1	83	1	1	2	7	4.9	84	52	62.6667	98	39.1	31	1.25	100	2.1	1		0	0	0	0	0	0	0	0	3	1	18	0.4
0	1	84	0	0	2	8	2.9	103	50	67.6667	84	36.8	30	15.2	1000	20.8	0		0	0	0	0	0	0	0	0	10	0	8	4
0	1	84	1	1	3	7	2.5	100	52	68	97	36.7	22	10	1000	12.1	0		0	0	0	0	0	0	0	1	5	0	3	4
0	1	84	1	1	1	10	1	102	60	74	88	34.6	20	7.3	1000	3.9	0		0	0	0	0	0	0	0	0	22	0	36	4
0	1	84	1	0	3	6	2.8	88	58	68	126	37.1	22	9.8	1000	8.2	0		0	0	0	0	0	0	0	0	7	0	7	4
0	1	85	1	1	1	7	3.5	88	51	63.3333	111	38	35	27.2	2200	13	1		0	0	0	0	0	0	0	2	14	0	7	8.8
0	1	86	1	0	3	13	6.7	89	50	63	106	37.1	42	13.5	1000	20.7	1		0	0	0	0	0	0	0	0	5	0	10	4
0	1	86	0	0	1	5	1.1	96	52	66.6667	106	37	42	12.2	1000	15.7	1		0	0	0	0	0	0	0	0	6	1	33	4
0	1	87	1	0	3	7	3.2	86	56	66	115	36.8	20	12.1	1000	12.3	0		0	0	0	0	0	0	0	3	7	0	23	4
0	1	88	1	2	1	11	4.6	85	54	64.3333	94	37.9	13	19.1083	1500	9.4	1		0	0	0	0	0	0	0	2	4	0	206	6
0	1	89	0	0	3	10	2.5	111	52	71.6667	102	37.4	24	18.5	1000	17.7	1		0	0	0	0	0	0	0	1	10	0	101	4
0	1	90	0	0	1	10	3.2	86	53	64	54	36.4	28	3	250	14	1		0	0	0	0	0	0	0	1	8	0	10	1
0	1	91	0	1	1	7	3.3	92	50	64	60	36.3	16	11.3636	1000	8.4	0		0	0	0	0	0	1	0	1	5	1	9	4
0	1	93	0	0	1	7	2.1	85	55	65	111	36.8	28	22	1500	12.6	1		0	0	0	0	0	0	0	1	6	0	18	6
0	1	95	0	1	1	7	6.8	82	52	62	116	36.8	23	24.1	1337	13	0		0	0	0	0	0	0	0	2	7	0	98	5.348
0	1	99	0	1	1	9	6.6	83	52	62.3333	65	36.9	22	14.6843	1000	25.1	1		0	0	0	0	0	0	0	0	5	0	19	4
0	1	32	1	1	1	1	9.4	88	50	62.6667	120	36.9	22	24.5	4000	12.7	0		1	4	3	1	1	6	0	0	10	1	4	16
0	1	33	1	1	1	2	2.9	82	40	54	130	38.8	24	10.6	2000	11.6	0		0	2	2	1	1	3	0	0	7	0	14	8
0	1	33	1	1	1	2	2.9	82	40	54	130	38.8	24	10.6	2000	11.6	0		0	2	2	1	1	3	0	0	7	0	14	8
0	1	37	1	1	1	9	0.6	91	52	65	104	37.6	18	6	500	1.3	0		0	1	1	1	1	3	0	4	10	0	24	2
0	1	49	1	2	1	3	2.1	91	57	68.3333	100	37.9	20	9.4	1000	20.9	0		1	4	1	1	1	5	0	0	14	0	21	4
0	1	49	1	0	3	2	1.8	104	68	80	126	37.6	15	11	1000	42	0		1	3	1	1	0	5	0	0	11	0	12	4
0	1	52	0	1	1	5	1.7	120	70	86.6667	82	35	12	10	1000	46	0		1	5	0	0	1	6	0	5	20	0	13	4
0	1	55	1	1	3	4	1.1	119	73	88.3333	99	36.8	20	8.7	1000	10.5	0		0	5	2	1	0	4	0	0	7	1	2	4
0	1	56	0	2	1	2	2.7	72	50	57.3333	107	36.3	19	11	500	20.4			0	0	1	1	1	2		0	9	0	30	2
0	1	60	1	1	1	8	1.6	112	74	86.6667	100	38.1	16	9	500	6.4	0		0	0	1	1	0	16	0	2	19	1	13	2
0	1	61	0	1	3	9	2.5	102	74	83.3333	72	39.4	28	8.15661	1000	15.5	0		1	6	1	1	1	10	1	5	39	0	2	4
0	1	61	0	1	2	9	4.5	84	42	56	112	36.8	20	18.3	1000	32.6	0		0	5	2	1	1	5	0	1	6	1	16	4
0	1	61	1	1	1	7	1	104	58	73.3333	104	38.4	18	7.3	1000	15.3	0		1	6	1	1	1	8	0	1	16	0	15	4
0	1	61	1	0	2	4	1.6	106	52	70	70	38.7	29	25.3	3000	15.5	0		0	0	0	0	0	0	0	4	5	0	5	12
0	1	62	0	1	3	6	2.3	92	51	64.6667	115	36.4	16	7.2	500	7.4	0		0	0	1	1	1	3	0	1	21	0	16	2
0	1	63	0	0	1	5	4.7	85	54	64.3333	137	37.1	22	15	2000	10.2	0		0	0	0	0	0	0	0	1	7	0	1	8
0	1	63	0	0	2	8	1.3	120	70	86.6667	98	39.5	16	2	500	13.3	0		0	0	1	1	1	2	1	2	7	0	18	2
0	1	63	1	1	3	8	3.1	88	52	64	112	39.2	16	3.93701	250	0.8	0		0	2	1	1	1	3	0	3	31	1	16	1
0	1	63	0	1	1	8	2.1	108	80	89.3333	130	39.1	16	8.47458	1000	13.1	0		0	1	4	1	1	3	0	2	3	1	12	4
0	1	66	1	1	1	8	2.9	88	52	64	105	38.2	20	13.089	1000	1.6	0		0	0	1	1	1	3	0	2	19	0	13	4
0	1	66	0	0	3	3	3.8	92	58	69.3333	120	36.7	18	13.2159	1500	21	0		0	0	0	0	0	0	0	4	6	0	10	6
0	1	66	1	0	3	8	3.1	98	52	67.3333	65	36.7	20	16.4474	2000	10.6	0		0	0	2	1	1	2	0	3	4	0	9	8
0	1	66	0	0	1	4	1.1	111	72	85	71	36.6	19	2	250	14.3	0		0	0	1	1	1	3	0	1	11	0	7	1
0	1	67	0	0	3	5	4.1	88	54	65.3333	114	36.4	25	9.88142	1000	22.6	0		0	0	1	1	1	1	0	1	4	0	5	4
0	1	68	1	0	1	13	2.5	61	47	51.6667	116	36.5	20	25.9403	2000	12.6	0		0	0	2	1	0	14	1	3	17	1	3	8
0	1	68	1	0	2	7	1.1	84	50	61.3333	94	38.1	18	22.0264	2000	13.2	0		1	2	1	1	1		0	2	9	0	11	8
0	1	68	1	1	3	11	3	89	57	67.6667	95	38.1	16	12.2699	1000	4.2	0		0	0	1	1	1	2	0	2	19	0	57	4
0	1	68	0	0	3	8	0.8	99	65	76.3333	69	36.6	20	8.7473	810	5.7	0		1	4	1	1	1	6	0	0	35	1	49	3.24
0	1	68	1	1	1	5	2	70	40	50	69	36.1	24	2.76243	500	18.4	0		1	11	3	1	1	15	0	0	31	0	44	2
0	1	68	0	0	1	5	4.1	84	56	65.3333	166	40	24	10.1351	1500	14.2	0		0	0	0	0	1	1	0	2	7	1	19	6
0	1	69	1	1	3	9	1.6	110	61	77.3333	99	36.8	14	5	250	27.6	0		0	0	0	0	0	0	0	3	21	0	83	1
0	1	69	0	0	3	10	0.7	79	33	48.3333	77	34.6	18	43.1466	3620	6.7	1		0	0	2	1	1	3	0	1	3	1	7	14.48
0	1	70	1	0	3	11	1.5	100	60	73.3333	60	36.6	18	12.2399	1000	6.5	0		0	5	2	1	0	4	0	3	8	1	6	4
0	1	70	0	1	3	9	3.1	88	57	67.3333	66	36.7	30	2	250	20.4	0		1	4	2	1	0	8	0	0	7	1	1	1
0	1	70	1	1	3	5	1.6	88	50	62.6667	97	39.3	33	2	250	8.3	0		1	7	3	1	1	8	0	2	21	0	11	1
0	1	72	1	0	1	6	1.3	110	68	82	69	36.6	24	20	2000	14.4	0		0	3	1	1	1	3	0	4	15	0	8	8
0	1	72	1	0	1	8	12.9	82	55	64	90	38.3	18	10	1000	12.9	1		0	0	0	0	0	2	0	0	31	0	6	4
0	1	72	1	0	3	5	2.5	92	56	68	108	35.4	24	25	2000	15.5	0		1	2	0	0	1	6	0	2	15	0	15	8
0	1	73	0	0	1	8	3	86	52	63.3333	18	36.6	18	5.50661	500	19.6	0		0	3	4	1	0	3	0	1	7	1	16	2
0	1	75	1	0	1	7	1.6	95	55	68.3333	79	37.1	28	5	250	9.1	1		0	0	1	1	1	1	0	0	1	1	9	1
0	1	75	1	0	3	9	3.6	88	52	64	82	36.7	16	12.2549	1000	6.1	0		1	1	3	1	1	2	0	2	7	0	197	4
0	1	78	1	0	3	7	3.3	91	53	65.6667	130	36.5	26	2.7533	250	8.8	0		0	0	0	0	0	0	0	1	12	1	35	1
0	1	80	0	0	1	11	3.3	92	53	66	70	37.6	20	15.7233	1000	13.4	0		1	4	1	1	0	4	0	1	10	0	61	4
0	1	81	1	0	2	11	2.5	126	76	92.6667	104	36.6	20	7.11238	500	18.8	0		0	3	0	0	0	3	0	0	14	0	9	2
0	1	81	0	1	3	11	3.9	88	48	61.3333	127	38.3	16	16.9492	1000	33.9	0		1	12	1	1	1	13	0	4	56	0	8	4
0	1	81	1	1	1	9	2	109	36	60.3333	78	36.1	8	5	250	12.1	0		1	6	1	1	1	9	0	0	9	1	26	1
0	1	81	1	1	1	7	9.2	88	48	61.3333	135	36.6	42	16.6667	1000	9.9	0		1	2	2	1	1	4	0	2	8	0	9	4
0	1	81	1	1	2	7	1.7	113	73	86.3333	80	36.2	36.2	4.40529	500	4.9	0		0	0	1	1	1	10	0	1	17	0	20	2
0	1	82	0	0	2	7	2.1	110	80	90	97	35.8	16	5	500	9.8	0		0	4	1	1	1	6	0	3	15	1	278	2
0	1	82	1	0	1	6	6.3	82	54	63.3333	63	36.5	16	11.4943	1000	25.2	0		1	3	3	1	1	3	1	3	3	1	195	4
0	1	82	1	1	1	7	3	91	54	66.3333	58	39.1	18	12.7389	1000	25	0		0	0	0	0	1	2	0	1	16	0	54	4
0	1	84	0	0	1	7	1.6	100	79	86	58	37.1	16	11.2994	1000	16.9	0		0	0	2	1	1	4	0	1	22	0	27	4
0	1	84	1	0	1	9	4	82	52	62	51	36	24	4	250	6.3	0		1	1	3	1	1	2	0	0	2	1	7	1
0	1	84	1	1	1	10	2.7	114	72	86	55	36.6	15	4.40529	500	14	0		1	3	2	1	1	4	0	1	9	0	37	2
0	1	84	0	1	1	8	2.3	103	60	74.3333	80	36.3	16	13.2159	1500	7	1		0	0	1	1	1	2	0	1	3	1	67	6
0	1	85	0	0	1	7	3	80	50	60	95	36.4	23	15.7233	1000	10.2	0		0	0	1	1	1	2	0	0	9	0	28	4
0	1	85	0	0	1	6	2.1	100	50	66.6667	92	37.2	16	5	250	20.4	1		0	0	0	0	0	4	0	0	5	1	10	1
0	1	88	0	0	1	6	2.7	93	61	71.6667	95	38.1	44	10.7991	1000	15.1	1		0	0	0	0	0	0	0	0	14	1	12	4
0	1	94	1	0	3	6	2	100	68	78.6667	110	38.1	16	12.987	1000	8.9	1		0	0	1	1	1	2	0	2	10	0	177	4
0	1	49	0	1	1	2	1.6	103	63	76.3333	134	37.7	22	18.4	1666	30.8	0		0	0	0	0	0	0	0	1	34	0	130	6.664
0	1	52	0	0	1	1	2.2	103	57	72.3333	126	36.7	36	6.6	450	11.5	0		0	0	0	0	0	0	0	0	7	0	167	1.8
0	1	53	0	1	1	4	1.4	98	51	66.6667	136	39.3	18	19.9	2100	15.9	0		0	0	0	0	0	0	0	0	3	0	275	8.4
0	1	61	1	1	1	8	5.6	86	52	63.3333	105	36.6	42	5	250	7	0		0	0	0	0	0	0	0	0	10	0	173	1
0	1	61	1	0	1	3	3.3	84	54	64	112	36.7	32	14.8	1000	25.9	0		0	0	0	0	0	0	0	0	14	1	30	4
0	1	64	0	0	3	4	5.2	92	48	62.6667	126	36.3	24	16.8	1500	15	0		0	0	0	0	0	0	0	2	23	0	25	6
0	1	66	0	0	1	6	2.9	88	47	60.6667	90	37.1	15	13	1000	5.8	0		0	0	0	0	0	0	0	1	7	0	21	4
0	1	66	1	1	1	2	2	86	55	65.3333	160	36.6	37	7.9	1000	10.7	0		0	0	0	0	0	0	0	1	16	0	88	4
0	1	68	1	0	3	3	2.4	90	54	66	80	36.8	16	11.6	1000	34.1	0		0	0	0	0	0	0	0	1	3	0	339	4
0	1	68	1	0	3	3	2.4	90	52	64.6667	80	36.8	16	11.6	1000	34.1	0		0	0	0	0	0	0	0	1	3	0	339	4
0	1	73	1	1	1	8	2.5	102	52	68.6667	82	39.1	25	26.3	2000	9.8	0		0	0	0	0	0	0	0	1	4	0	96	8
0	1	73	1	1	3	10	5.8	80	54	62.6667	116	36.4	18	23.2	2000	25.4	1		0	0	0	0	0	0	0	5	31	1	205	8
0	1	73	1	1	1	4	7.2	82	55	64	104	34.4	20	14.2	1000	6.8	0		0	0	0	0	0	0	0	0	14	0	192	4
0	1	75	0	0	1	5	4.4	89	51	63.6667	120	36.6	21	5	250	11.6	0		0	0	0	0	0	0	0	2	7	1	100	1
0	1	77	0	1	1	3	1.2	123	61	81.6667	109	38.2	33	16.8	2000	15.6	0		0	0	0	0	0	0	0	1	5	0	12	8
0	1	80	1	0	3	8	9.7	86	52	63.3333	82	35	14	7	250	16.6	0		0	0	0	0	0	0	0	0	13	1	183	1
0	1	81	1	0	2	7	3.5	86	57	66.6667	120	38.2	38	22.2	2000	7.3	0		0	0	0	0	0	0	0	3	9	0	84	8
0	1	81	0	1	1	5	4.8	86	56	66	98	37.3	20	13.6	1000	24.9	0		0	0	0	0	0	0	0	0	11	0	164	4
