# Supplementary material for: Fluid resuscitation and outcomes in heart failure patients with severe sepsis or septic shock: A retrospective case-control study
Source: PLoS One. 2021 Aug 19;16(8):e0256368. doi: 10.1371/journal.pone.0256368 (PMC8376054; doi:10.1371/journal.pone.0256368)
Supplement: S1 Data — (ZIP) [file pone.0256368.s002.zip › S2 Analyzed data/main_objective.log]

--------------------------------------------------------------------------------
      name:  <unnamed>
       log:  /Users/roshanacharya/Desktop/Sepsis-CHF/anlayzed data/untitled fold
> er/main_objective.log
  log type:  text
 opened on:  26 Jan 2021, 17:38:02

. tab bolus chf, row chi

+----------------+
| Key            |
|----------------|
|   frequency    |
| row percentage |
+----------------+

           |          chf
     bolus |         0          1 |     Total
-----------+----------------------+----------
         0 |       123        189 |       312 
           |     39.42      60.58 |    100.00 
-----------+----------------------+----------
         1 |       236        123 |       359 
           |     65.74      34.26 |    100.00 
-----------+----------------------+----------
     Total |       359        312 |       671 
           |     53.50      46.50 |    100.00 

          Pearson chi2(1) =  46.4657   Pr = 0.000
