# Supplementary material for: Fluid resuscitation and outcomes in heart failure patients with severe sepsis or septic shock: A retrospective case-control study
Source: PLoS One. 2021 Aug 19;16(8):e0256368. doi: 10.1371/journal.pone.0256368 (PMC8376054; doi:10.1371/journal.pone.0256368)
Supplement: S1 Data — (ZIP) [file pone.0256368.s002.zip › S2 Analyzed data/subgroup_analysis_01_26.log]

-------------------------------------------------------------------------------
      name:  <unnamed>
       log:  /Users/roshanacharya/Desktop/Sepsis-CHF/anlayzed data/untitled fol
> der/subgroup_analysis_01_26.log
  log type:  text
 opened on:  26 Jan 2021, 14:09:13

. ttest age, by (bol)

Two-sample t test with equal variances
------------------------------------------------------------------------------
   Group |     Obs        Mean    Std. Err.   Std. Dev.   [95% Conf. Interval]
---------+--------------------------------------------------------------------
       0 |     189    72.05291    .9147415    12.57562    70.24843    73.85739
       1 |     123    72.28455    1.086093    12.04535    70.13452    74.43458
---------+--------------------------------------------------------------------
combined |     312    72.14423    .6991959    12.35026    70.76848    73.51998
---------+--------------------------------------------------------------------
    diff |           -.2316428    1.433016               -3.051311    2.588025
------------------------------------------------------------------------------
    diff = mean(0) - mean(1)                                      t =  -0.1616
Ho: diff = 0                                     degrees of freedom =      310

    Ha: diff < 0                 Ha: diff != 0                 Ha: diff > 0
 Pr(T < t) = 0.4358         Pr(|T| > |t|) = 0.8717          Pr(T > t) = 0.5642

. ttest cci, by (bol)

Two-sample t test with equal variances
------------------------------------------------------------------------------
   Group |     Obs        Mean    Std. Err.   Std. Dev.   [95% Conf. Interval]
---------+--------------------------------------------------------------------
       0 |     189    6.978836    .1754616    2.412198    6.632709    7.324962
       1 |     123    6.821138    .2317675    2.570426    6.362331    7.279945
---------+--------------------------------------------------------------------
combined |     312    6.916667    .1400002    2.472897    6.641199    7.192134
---------+--------------------------------------------------------------------
    diff |            .1576978    .2868055                -.406634    .7220295
------------------------------------------------------------------------------
    diff = mean(0) - mean(1)                                      t =   0.5498
Ho: diff = 0                                     degrees of freedom =      310

    Ha: diff < 0                 Ha: diff != 0                 Ha: diff > 0
 Pr(T < t) = 0.7086         Pr(|T| > |t|) = 0.5828          Pr(T > t) = 0.2914

. ttest la, by (bol)

Two-sample t test with equal variances
------------------------------------------------------------------------------
   Group |     Obs        Mean    Std. Err.   Std. Dev.   [95% Conf. Interval]
---------+--------------------------------------------------------------------
       0 |     189    3.450794    .1757963    2.416799    3.104007     3.79758
       1 |     123     3.97561    .2398141    2.659667    3.500874    4.450346
---------+--------------------------------------------------------------------
combined |     312    3.657692    .1429068    2.524237    3.376506    3.938879
---------+--------------------------------------------------------------------
    diff |           -.5248161     .291382               -1.098153    .0485206
------------------------------------------------------------------------------
    diff = mean(0) - mean(1)                                      t =  -1.8011
Ho: diff = 0                                     degrees of freedom =      310

    Ha: diff < 0                 Ha: diff != 0                 Ha: diff > 0
 Pr(T < t) = 0.0363         Pr(|T| > |t|) = 0.0727          Pr(T > t) = 0.9637

. ttest dbp, by (bol)

Two-sample t test with equal variances
------------------------------------------------------------------------------
   Group |     Obs        Mean    Std. Err.   Std. Dev.   [95% Conf. Interval]
---------+--------------------------------------------------------------------
       0 |     189    54.34921    .6614315     9.09318    53.04443    55.65399
       1 |     123    52.30894    1.230804    13.65027    49.87244    54.74544
---------+--------------------------------------------------------------------
combined |     312    53.54487    .6306162     11.1389    52.30406    54.78569
---------+--------------------------------------------------------------------
    diff |            2.040263     1.28731                -.492707    4.573234
------------------------------------------------------------------------------
    diff = mean(0) - mean(1)                                      t =   1.5849
Ho: diff = 0                                     degrees of freedom =      310

    Ha: diff < 0                 Ha: diff != 0                 Ha: diff > 0
 Pr(T < t) = 0.9430         Pr(|T| > |t|) = 0.1140          Pr(T > t) = 0.0570

. ttest sbp, by (bol)

Two-sample t test with equal variances
------------------------------------------------------------------------------
   Group |     Obs        Mean    Std. Err.   Std. Dev.   [95% Conf. Interval]
---------+--------------------------------------------------------------------
       0 |     189    91.53439    .8866755    12.18977    89.78528     93.2835
       1 |     123    86.47967    1.715441    19.02516    83.08379    89.87556
---------+--------------------------------------------------------------------
combined |     312    89.54167    .8732748    15.42511    87.82339    91.25994
---------+--------------------------------------------------------------------
    diff |            5.054717    1.766696                1.578485    8.530948
------------------------------------------------------------------------------
    diff = mean(0) - mean(1)                                      t =   2.8611
Ho: diff = 0                                     degrees of freedom =      310

    Ha: diff < 0                 Ha: diff != 0                 Ha: diff > 0
 Pr(T < t) = 0.9977         Pr(|T| > |t|) = 0.0045          Pr(T > t) = 0.0023

. ttest map, by (bol)

Two-sample t test with equal variances
------------------------------------------------------------------------------
   Group |     Obs        Mean    Std. Err.   Std. Dev.   [95% Conf. Interval]
---------+--------------------------------------------------------------------
       0 |     189    66.63845    .6726965    9.248048    65.31144    67.96545
       1 |     123    63.85908    1.291923    14.32812    61.30159    66.41657
---------+--------------------------------------------------------------------
combined |     312    65.54274    .6555614    11.57952    64.25284    66.83263
---------+--------------------------------------------------------------------
    diff |            2.779369    1.334338                .1538653    5.404873
------------------------------------------------------------------------------
    diff = mean(0) - mean(1)                                      t =   2.0830
Ho: diff = 0                                     degrees of freedom =      310

    Ha: diff < 0                 Ha: diff != 0                 Ha: diff > 0
 Pr(T < t) = 0.9810         Pr(|T| > |t|) = 0.0381          Pr(T > t) = 0.0190

. ttest hr, by (bol)

Two-sample t test with equal variances
------------------------------------------------------------------------------
   Group |     Obs        Mean    Std. Err.   Std. Dev.   [95% Conf. Interval]
---------+--------------------------------------------------------------------
       0 |     189     103.582    2.136628    29.37378    99.36716    107.7969
       1 |     123    112.1789    2.610379     28.9505    107.0114    117.3464
---------+--------------------------------------------------------------------
combined |     312    106.9712    1.668012    29.46297    103.6891    110.2532
---------+--------------------------------------------------------------------
    diff |           -8.596851    3.383722               -15.25482   -1.938885
------------------------------------------------------------------------------
    diff = mean(0) - mean(1)                                      t =  -2.5406
Ho: diff = 0                                     degrees of freedom =      310

    Ha: diff < 0                 Ha: diff != 0                 Ha: diff > 0
 Pr(T < t) = 0.0058         Pr(|T| > |t|) = 0.0116          Pr(T > t) = 0.9942

. ttest temp, by (bol)

Two-sample t test with equal variances
------------------------------------------------------------------------------
   Group |     Obs        Mean    Std. Err.   Std. Dev.   [95% Conf. Interval]
---------+--------------------------------------------------------------------
       0 |     189    37.18148    .0966198    1.328303    36.99088    37.37208
       1 |     123    37.12114    .1332813    1.478161    36.85729    37.38498
---------+--------------------------------------------------------------------
combined |     312    37.15769    .0785398    1.387289    37.00316    37.31223
---------+--------------------------------------------------------------------
    diff |            .0603433    .1609391                -.256328    .3770145
------------------------------------------------------------------------------
    diff = mean(0) - mean(1)                                      t =   0.3749
Ho: diff = 0                                     degrees of freedom =      310

    Ha: diff < 0                 Ha: diff != 0                 Ha: diff > 0
 Pr(T < t) = 0.6460         Pr(|T| > |t|) = 0.7080          Pr(T > t) = 0.3540

. ttest rr, by (bol)

Two-sample t test with equal variances
------------------------------------------------------------------------------
   Group |     Obs        Mean    Std. Err.   Std. Dev.   [95% Conf. Interval]
---------+--------------------------------------------------------------------
       0 |     189    22.68889    .5285912    7.266927    21.64616    23.73162
       1 |     123    22.10569    .6943934    7.701195    20.73107    23.48031
---------+--------------------------------------------------------------------
combined |     312    22.45897    .4208882    7.434368    21.63083    23.28712
---------+--------------------------------------------------------------------
    diff |            .5831978     .862019                -1.11295    2.279346
------------------------------------------------------------------------------
    diff = mean(0) - mean(1)                                      t =   0.6765
Ho: diff = 0                                     degrees of freedom =      310

    Ha: diff < 0                 Ha: diff != 0                 Ha: diff > 0
 Pr(T < t) = 0.7504         Pr(|T| > |t|) = 0.4992          Pr(T > t) = 0.2496

. ttest wbc, by (bol)

Two-sample t test with equal variances
------------------------------------------------------------------------------
   Group |     Obs        Mean    Std. Err.   Std. Dev.   [95% Conf. Interval]
---------+--------------------------------------------------------------------
       0 |     189    14.47831    .5644657    7.760121    13.36481    15.59181
       1 |     123    14.98862    .8788398    9.746804    13.24887    16.72837
---------+--------------------------------------------------------------------
combined |     312    14.67949    .4861285    8.586741    13.72297      15.636
---------+--------------------------------------------------------------------
    diff |            -.510311    .9959504               -2.469989    1.449367
------------------------------------------------------------------------------
    diff = mean(0) - mean(1)                                      t =  -0.5124
Ho: diff = 0                                     degrees of freedom =      310

    Ha: diff < 0                 Ha: diff != 0                 Ha: diff > 0
 Pr(T < t) = 0.3044         Pr(|T| > |t|) = 0.6087          Pr(T > t) = 0.6956

. ttest mlkg , by (bol)

Two-sample t test with equal variances
------------------------------------------------------------------------------
   Group |     Obs        Mean    Std. Err.   Std. Dev.   [95% Conf. Interval]
---------+--------------------------------------------------------------------
       0 |     189    13.46314    .5605884    7.706817    12.35729    14.56899
       1 |     123    43.81654    1.293508     14.3457    41.25591    46.37717
---------+--------------------------------------------------------------------
combined |     312    25.42938     1.03986    18.36759    23.38333    27.47543
---------+--------------------------------------------------------------------
    diff |            -30.3534    1.253168               -32.81919   -27.88761
------------------------------------------------------------------------------
    diff = mean(0) - mean(1)                                      t = -24.2213
Ho: diff = 0                                     degrees of freedom =      310

    Ha: diff < 0                 Ha: diff != 0                 Ha: diff > 0
 Pr(T < t) = 0.0000         Pr(|T| > |t|) = 0.0000          Pr(T > t) = 1.0000

. ttest fluid , by (bol)

Two-sample t test with equal variances
------------------------------------------------------------------------------
   Group |     Obs        Mean    Std. Err.   Std. Dev.   [95% Conf. Interval]
---------+--------------------------------------------------------------------
       0 |     189    1139.857     54.5637    750.1269    1032.221    1247.493
       1 |     123    3233.911    118.9828    1319.583    2998.372    3469.449
---------+--------------------------------------------------------------------
combined |     312    1965.397    81.52797    1440.071    1804.981    2125.814
---------+--------------------------------------------------------------------
    diff |           -2094.053    117.3761               -2325.008   -1863.099
------------------------------------------------------------------------------
    diff = mean(0) - mean(1)                                      t = -17.8405
Ho: diff = 0                                     degrees of freedom =      310

    Ha: diff < 0                 Ha: diff != 0                 Ha: diff > 0
 Pr(T < t) = 0.0000         Pr(|T| > |t|) = 0.0000          Pr(T > t) = 1.0000

. ttest ab, by (bol)

Two-sample t test with equal variances
------------------------------------------------------------------------------
   Group |     Obs        Mean    Std. Err.   Std. Dev.   [95% Conf. Interval]
---------+--------------------------------------------------------------------
       0 |     189    51.38624    4.980381    68.46892    41.56163    61.21086
       1 |     123    53.43902    4.986616    55.30425    43.56752    63.31053
---------+--------------------------------------------------------------------
combined |     312    52.19551    3.596085    63.51953    45.11978    59.27125
---------+--------------------------------------------------------------------
    diff |           -2.052781    7.369637               -16.55362    12.44806
------------------------------------------------------------------------------
    diff = mean(0) - mean(1)                                      t =  -0.2785
Ho: diff = 0                                     degrees of freedom =      310

    Ha: diff < 0                 Ha: diff != 0                 Ha: diff > 0
 Pr(T < t) = 0.3904         Pr(|T| > |t|) = 0.7808          Pr(T > t) = 0.6096

. ttest icu_days, by (bol)

Two-sample t test with equal variances
------------------------------------------------------------------------------
   Group |     Obs        Mean    Std. Err.   Std. Dev.   [95% Conf. Interval]
---------+--------------------------------------------------------------------
       0 |     188    3.085106    .3494318    4.791167    2.395771    3.774441
       1 |     123    3.357724     .333226    3.695656    2.698069    4.017378
---------+--------------------------------------------------------------------
combined |     311    3.192926    .2487272    4.386351    2.703519    3.682333
---------+--------------------------------------------------------------------
    diff |           -.2726172    .5092751               -1.274703    .7294686
------------------------------------------------------------------------------
    diff = mean(0) - mean(1)                                      t =  -0.5353
Ho: diff = 0                                     degrees of freedom =      309

    Ha: diff < 0                 Ha: diff != 0                 Ha: diff > 0
 Pr(T < t) = 0.2964         Pr(|T| > |t|) = 0.5928          Pr(T > t) = 0.7036

. ttest vent_days , by (bol)

Two-sample t test with equal variances
------------------------------------------------------------------------------
   Group |     Obs        Mean    Std. Err.   Std. Dev.   [95% Conf. Interval]
---------+--------------------------------------------------------------------
       0 |     189    1.502646    .2246521    3.088455    1.059483    1.945808
       1 |     123    1.487805    .3130648    3.472057    .8680618    2.107548
---------+--------------------------------------------------------------------
combined |     312    1.496795    .1834076    3.239624    1.135918    1.857672
---------+--------------------------------------------------------------------
    diff |            .0148406    .3759125               -.7248221    .7545033
------------------------------------------------------------------------------
    diff = mean(0) - mean(1)                                      t =   0.0395
Ho: diff = 0                                     degrees of freedom =      310

    Ha: diff < 0                 Ha: diff != 0                 Ha: diff > 0
 Pr(T < t) = 0.5157         Pr(|T| > |t|) = 0.9685          Pr(T > t) = 0.4843

. ttest los, by (bol)

Two-sample t test with equal variances
------------------------------------------------------------------------------
   Group |     Obs        Mean    Std. Err.   Std. Dev.   [95% Conf. Interval]
---------+--------------------------------------------------------------------
       0 |     189    12.40212    .7107084    9.770624    11.00013     13.8041
       1 |     123    12.43902    .8599944    9.537799    10.73658    14.14147
---------+--------------------------------------------------------------------
combined |     312    12.41667    .5471223    9.664107    11.34014     13.4932
---------+--------------------------------------------------------------------
    diff |            -.036908    1.121383               -2.243394    2.169578
------------------------------------------------------------------------------
    diff = mean(0) - mean(1)                                      t =  -0.0329
Ho: diff = 0                                     degrees of freedom =      310

    Ha: diff < 0                 Ha: diff != 0                 Ha: diff > 0
 Pr(T < t) = 0.4869         Pr(|T| > |t|) = 0.9738          Pr(T > t) = 0.5131

. tab bol sex, row chi

+----------------+
| Key            |
|----------------|
|   frequency    |
| row percentage |
+----------------+

           |          sex
       bol |         0          1 |     Total
-----------+----------------------+----------
         0 |        78        111 |       189 
           |     41.27      58.73 |    100.00 
-----------+----------------------+----------
         1 |        59         64 |       123 
           |     47.97      52.03 |    100.00 
-----------+----------------------+----------
     Total |       137        175 |       312 
           |     43.91      56.09 |    100.00 

          Pearson chi2(1) =   1.3571   Pr = 0.244

. tab bol ethinicity , row chi

+----------------+
| Key            |
|----------------|
|   frequency    |
| row percentage |
+----------------+

           |            ethinicity
       bol |         0          1          2 |     Total
-----------+---------------------------------+----------
         0 |       104         78          7 |       189 
           |     55.03      41.27       3.70 |    100.00 
-----------+---------------------------------+----------
         1 |        73         38         12 |       123 
           |     59.35      30.89       9.76 |    100.00 
-----------+---------------------------------+----------
     Total |       177        116         19 |       312 
           |     56.73      37.18       6.09 |    100.00 

          Pearson chi2(2) =   6.8848   Pr = 0.032

. tab bol heart, row chi

+----------------+
| Key            |
|----------------|
|   frequency    |
| row percentage |
+----------------+

           |              heart
       bol |         1          2          3 |     Total
-----------+---------------------------------+----------
         0 |       116         20         53 |       189 
           |     61.38      10.58      28.04 |    100.00 
-----------+---------------------------------+----------
         1 |        72         10         41 |       123 
           |     58.54       8.13      33.33 |    100.00 
-----------+---------------------------------+----------
     Total |       188         30         94 |       312 
           |     60.26       9.62      30.13 |    100.00 

          Pearson chi2(2) =   1.2579   Pr = 0.533

. tab bol hd, row chi

+----------------+
| Key            |
|----------------|
|   frequency    |
| row percentage |
+----------------+

           |          hd
       bol |         0          1 |     Total
-----------+----------------------+----------
         0 |       172         16 |       188 
           |     91.49       8.51 |    100.00 
-----------+----------------------+----------
         1 |       113         10 |       123 
           |     91.87       8.13 |    100.00 
-----------+----------------------+----------
     Total |       285         26 |       311 
           |     91.64       8.36 |    100.00 

          Pearson chi2(1) =   0.0141   Pr = 0.906

. tab icu hd, row chi

+----------------+
| Key            |
|----------------|
|   frequency    |
| row percentage |
+----------------+

           |          hd
       icu |         0          1 |     Total
-----------+----------------------+----------
         0 |       158          8 |       166 
           |     95.18       4.82 |    100.00 
-----------+----------------------+----------
         1 |       127         18 |       145 
           |     87.59      12.41 |    100.00 
-----------+----------------------+----------
     Total |       285         26 |       311 
           |     91.64       8.36 |    100.00 

          Pearson chi2(1) =   5.8266   Pr = 0.016

. tab bol icu, row chi

+----------------+
| Key            |
|----------------|
|   frequency    |
| row percentage |
+----------------+

           |          icu
       bol |         0          1 |     Total
-----------+----------------------+----------
         0 |       108         81 |       189 
           |     57.14      42.86 |    100.00 
-----------+----------------------+----------
         1 |        58         65 |       123 
           |     47.15      52.85 |    100.00 
-----------+----------------------+----------
     Total |       166        146 |       312 
           |     53.21      46.79 |    100.00 

          Pearson chi2(1) =   2.9857   Pr = 0.084

. tab bol pressors, row chi

+----------------+
| Key            |
|----------------|
|   frequency    |
| row percentage |
+----------------+

           |                        pressors
       bol |         0          1          2          3          4 |     Total
-----------+-------------------------------------------------------+----------
         0 |       101         49         22         12          4 |       188 
           |     53.72      26.06      11.70       6.38       2.13 |    100.00 
-----------+-------------------------------------------------------+----------
         1 |        40         48         24          7          4 |       123 
           |     32.52      39.02      19.51       5.69       3.25 |    100.00 
-----------+-------------------------------------------------------+----------
     Total |       141         97         46         19          8 |       311 
           |     45.34      31.19      14.79       6.11       2.57 |    100.00 

          Pearson chi2(4) =  14.8674   Pr = 0.005

. tab bol drips, row chi

+----------------+
| Key            |
|----------------|
|   frequency    |
| row percentage |
+----------------+

           |         drips
       bol |         0          1 |     Total
-----------+----------------------+----------
         0 |       101         87 |       188 
           |     53.72      46.28 |    100.00 
-----------+----------------------+----------
         1 |        40         83 |       123 
           |     32.52      67.48 |    100.00 
-----------+----------------------+----------
     Total |       141        170 |       311 
           |     45.34      54.66 |    100.00 

          Pearson chi2(1) =  13.4882   Pr = 0.000

. tab bol infection , row chi

+----------------+
| Key            |
|----------------|
|   frequency    |
| row percentage |
+----------------+

           |                       infection
       bol |         0          1          2          3          4 |     Total
-----------+-------------------------------------------------------+----------
         0 |        67         50         34         17         16 |       189 
           |     35.45      26.46      17.99       8.99       8.47 |    100.00 
-----------+-------------------------------------------------------+----------
         1 |        43         35         10         18         12 |       123 
           |     34.96      28.46       8.13      14.63       9.76 |    100.00 
-----------+-------------------------------------------------------+----------
     Total |       110         85         44         35         28 |       312 
           |     35.26      27.24      14.10      11.22       8.97 |    100.00 


           | infection
       bol |         5 |     Total
-----------+-----------+----------
         0 |         5 |       189 
           |      2.65 |    100.00 
-----------+-----------+----------
         1 |         5 |       123 
           |      4.07 |    100.00 
-----------+-----------+----------
     Total |        10 |       312 
           |      3.21 |    100.00 

          Pearson chi2(5) =   7.9694   Pr = 0.158

. tab bol death, row chi

+----------------+
| Key            |
|----------------|
|   frequency    |
| row percentage |
+----------------+

           |         death
       bol |         0          1 |     Total
-----------+----------------------+----------
         0 |       132         57 |       189 
           |     69.84      30.16 |    100.00 
-----------+----------------------+----------
         1 |        83         40 |       123 
           |     67.48      32.52 |    100.00 
-----------+----------------------+----------
     Total |       215         97 |       312 
           |     68.91      31.09 |    100.00 

          Pearson chi2(1) =   0.1940   Pr = 0.660

. logistic death age sex i.heart cci la sbp map vent pressors icu hd quarter ab

Logistic regression                             Number of obs     =        310
                                                LR chi2(14)       =      65.30
                                                Prob > chi2       =     0.0000
Log likelihood = -159.19065                     Pseudo R2         =     0.1702

------------------------------------------------------------------------------
       death | Odds Ratio   Std. Err.      z    P>|z|     [95% Conf. Interval]
-------------+----------------------------------------------------------------
         age |   1.005598   .0131584     0.43   0.670     .9801359    1.031722
         sex |   1.068439    .315067     0.22   0.822     .5994364    1.904394
             |
       heart |
          2  |   1.909709   .8800195     1.40   0.160     .7739663    4.712076
          3  |   1.254957   .3982855     0.72   0.474     .6737259    2.337623
             |
         cci |   1.068066   .0685436     1.03   0.305      .941828    1.211223
          la |   1.142931   .0700655     2.18   0.029     1.013535    1.288848
         sbp |   .9756518   .0192394    -1.25   0.211     .9386627    1.014099
         map |   1.020996   .0263768     0.80   0.421     .9705851    1.074024
        vent |   1.143958   .4195606     0.37   0.714     .5574702    2.347463
    pressors |   2.808902   .5417539     5.35   0.000     1.924709    4.099285
         icu |   .4878876   .1814116    -1.93   0.054     .2354056    1.011167
          hd |   .7070989   .3639864    -0.67   0.501     .2578194    1.939299
     quarter |   .9417126   .0244852    -2.31   0.021     .8949247    .9909465
          ab |   .9990246   .0023579    -0.41   0.679     .9944139    1.003657
       _cons |   .1903633    .281294    -1.12   0.262     .0105145    3.446494
------------------------------------------------------------------------------
Note: _cons estimates baseline odds.

. logistic bol age cci la sbp map hr i.heart wbc sex hd

Logistic regression                             Number of obs     =        311
                                                LR chi2(11)       =      20.63
                                                Prob > chi2       =     0.0374
Log likelihood =  -198.4091                     Pseudo R2         =     0.0494

------------------------------------------------------------------------------
         bol | Odds Ratio   Std. Err.      z    P>|z|     [95% Conf. Interval]
-------------+----------------------------------------------------------------
         age |   1.001256   .0112463     0.11   0.911     .9794548    1.023543
         cci |   .9889685   .0550718    -0.20   0.842     .8867115    1.103018
          la |   1.038105   .0559075     0.69   0.487      .934113    1.153674
         sbp |   .9634439   .0168562    -2.13   0.033     .9309664    .9970543
         map |   1.023973   .0240703     1.01   0.314      .977866    1.072253
          hr |   1.010435   .0043454     2.41   0.016     1.001954    1.018988
             |
       heart |
          2  |   .8550506   .3720188    -0.36   0.719     .3644582    2.006023
          3  |   1.336666    .368032     1.05   0.292     .7792142    2.292922
             |
         wbc |    1.00833     .01457     0.57   0.566     .9801736    1.037294
         sex |   .6697627   .1706143    -1.57   0.116      .406525    1.103455
          hd |   1.003406   .4506204     0.01   0.994     .4161115    2.419599
       _cons |   1.105559   1.452313     0.08   0.939     .0842181    14.51306
------------------------------------------------------------------------------
Note: _cons estimates baseline odds.

. logistic vent age sex i.heart cci la sbp map hd pressors ab quarter

Logistic regression                             Number of obs     =        310
                                                LR chi2(12)       =      64.86
                                                Prob > chi2       =     0.0000
Log likelihood = -140.22476                     Pseudo R2         =     0.1878

------------------------------------------------------------------------------
        vent | Odds Ratio   Std. Err.      z    P>|z|     [95% Conf. Interval]
-------------+----------------------------------------------------------------
         age |    .999359   .0138641    -0.05   0.963      .972552    1.026905
         sex |   1.503449   .4802983     1.28   0.202     .8038222    2.812012
             |
       heart |
          2  |   1.287667   .6815587     0.48   0.633     .4563155    3.633643
          3  |   1.826593   .6057609     1.82   0.069     .9535734    3.498883
             |
         cci |   .9480914   .0646286    -0.78   0.434     .8295189    1.083613
          la |   1.194719   .0755018     2.82   0.005     1.055536    1.352255
         sbp |   1.008501    .020784     0.41   0.681     .9685765    1.050071
         map |   1.019568   .0273765     0.72   0.470     .9672984    1.074662
          hd |   3.371082   1.608133     2.55   0.011     1.323471    8.586662
    pressors |   2.194112   .3308981     5.21   0.000     1.632629    2.948697
          ab |   .9959974   .0027155    -1.47   0.141     .9906893    1.001334
     quarter |   1.004898    .025314     0.19   0.846     .9564883    1.055758
       _cons |   .0089188   .0141171    -2.98   0.003     .0004008    .1984404
------------------------------------------------------------------------------
Note: _cons estimates baseline odds.

. log off
      name:  <unnamed>
       log:  /Users/roshanacharya/Desktop/Sepsis-CHF/anlayzed data/untitled fol
> der/subgroup_analysis_01_26.log
  log type:  text
 paused on:  26 Jan 2021, 14:09:56
-------------------------------------------------------------------------------
-------------------------------------------------------------------------------
      name:  <unnamed>
       log:  /Users/roshanacharya/Desktop/Sepsis-CHF/anlayzed data/untitled fol
> der/subgroup_analysis_01_26.log
  log type:  text
resumed on:  26 Jan 2021, 14:10:55

. tab bol vent, row chi

+----------------+
| Key            |
|----------------|
|   frequency    |
| row percentage |
+----------------+

           |         vent
       bol |         0          1 |     Total
-----------+----------------------+----------
         0 |       112         42 |       154 
           |     72.73      27.27 |    100.00 
-----------+----------------------+----------
         1 |        89         34 |       123 
           |     72.36      27.64 |    100.00 
-----------+----------------------+----------
     Total |       201         76 |       277 
           |     72.56      27.44 |    100.00 

          Pearson chi2(1) =   0.0047   Pr = 0.945

. log close
      name:  <unnamed>
       log:  /Users/roshanacharya/Desktop/Sepsis-CHF/anlayzed data/untitled fol
> der/subgroup_analysis_01_26.log
  log type:  text
 closed on:  26 Jan 2021, 14:11:18
-------------------------------------------------------------------------------
-------------------------------------------------------------------------------
      name:  <unnamed>
       log:  /Users/roshanacharya/Desktop/Sepsis-CHF/anlayzed data/untitled fol
> der/subgroup_analysis_01_26.log
  log type:  text
 opened on:  26 Jan 2021, 15:51:17

. logistic vent age sex i.heart cci la sbp map hd pressors ab quarter

Logistic regression                             Number of obs     =        257
                                                LR chi2(12)       =      62.12
                                                Prob > chi2       =     0.0000
Log likelihood = -124.98956                     Pseudo R2         =     0.1990

------------------------------------------------------------------------------
        vent | Odds Ratio   Std. Err.      z    P>|z|     [95% Conf. Interval]
-------------+----------------------------------------------------------------
         age |   1.004226   .0149609     0.28   0.777     .9753274    1.033981
         sex |   1.342468   .4473234     0.88   0.377     .6986748    2.579482
             |
       heart |
          2  |   1.098923   .6024076     0.17   0.863     .3752805    3.217947
          3  |   1.671976   .5797404     1.48   0.138     .8473924    3.298947
             |
         cci |   .9793954   .0736448    -0.28   0.782     .8451867    1.134915
          la |   1.262109   .0944193     3.11   0.002     1.089979    1.461423
         sbp |   1.002624   .0219123     0.12   0.905     .9605839    1.046505
         map |    1.02692   .0301213     0.91   0.365     .9695478    1.087686
          hd |   2.509405   1.235329     1.87   0.062     .9561844     6.58567
    pressors |   2.271061   .3794963     4.91   0.000     1.636788    3.151123
          ab |   .9964187   .0028253    -1.27   0.206     .9908965    1.001972
     quarter |   1.006989   .0261332     0.27   0.788     .9570502    1.059535
       _cons |   .0061019   .0101242    -3.07   0.002     .0002361    .1576793
------------------------------------------------------------------------------
Note: _cons estimates baseline odds.

. log close
      name:  <unnamed>
       log:  /Users/roshanacharya/Desktop/Sepsis-CHF/anlayzed data/untitled fol
> der/subgroup_analysis_01_26.log
  log type:  text
 closed on:  26 Jan 2021, 15:51:53
-------------------------------------------------------------------------------
-------------------------------------------------------------------------------
      name:  <unnamed>
       log:  /Users/roshanacharya/Desktop/Sepsis-CHF/anlayzed data/untitled fol
> der/subgroup_analysis_01_26.log
  log type:  text
 opened on:  26 Jan 2021, 15:53:03

. tab vent bol, row chi

+----------------+
| Key            |
|----------------|
|   frequency    |
| row percentage |
+----------------+

           |          bol
      vent |         0          1 |     Total
-----------+----------------------+----------
         0 |       112         70 |       182 
           |     61.54      38.46 |    100.00 
-----------+----------------------+----------
         1 |        42         34 |        76 
           |     55.26      44.74 |    100.00 
-----------+----------------------+----------
     Total |       154        104 |       258 
           |     59.69      40.31 |    100.00 

          Pearson chi2(1) =   0.8774   Pr = 0.349

. log close
      name:  <unnamed>
       log:  /Users/roshanacharya/Desktop/Sepsis-CHF/anlayzed data/untitled fol
> der/subgroup_analysis_01_26.log
  log type:  text
 closed on:  26 Jan 2021, 15:53:22
-------------------------------------------------------------------------------
-------------------------------------------------------------------------------
      name:  <unnamed>
       log:  /Users/roshanacharya/Desktop/Sepsis-CHF/anlayzed data/untitled fol
> der/subgroup_analysis_01_26.log
  log type:  text
 opened on:  26 Jan 2021, 15:56:23

. tab bol vent, row chi

+----------------+
| Key            |
|----------------|
|   frequency    |
| row percentage |
+----------------+

           |         vent
       bol |         0          1 |     Total
-----------+----------------------+----------
         0 |       112         42 |       154 
           |     72.73      27.27 |    100.00 
-----------+----------------------+----------
         1 |        70         34 |       104 
           |     67.31      32.69 |    100.00 
-----------+----------------------+----------
     Total |       182         76 |       258 
           |     70.54      29.46 |    100.00 

          Pearson chi2(1) =   0.8774   Pr = 0.349

. log close
      name:  <unnamed>
       log:  /Users/roshanacharya/Desktop/Sepsis-CHF/anlayzed data/untitled fol
> der/subgroup_analysis_01_26.log
  log type:  text
 closed on:  26 Jan 2021, 15:56:39
-------------------------------------------------------------------------------
---------------------------------------------------------------------------------------------
      name:  <unnamed>
       log:  /Users/roshanacharya/Desktop/Sepsis-CHF/anlayzed data/untitled folder/subgroup_a
> nalysis_01_26.log
  log type:  text
 opened on:  23 Apr 2021, 19:01:21

. logistic bol i.heart dni age cci la sbp map hr wbc sex hd

Logistic regression                             Number of obs     =        311
                                                LR chi2(12)       =      21.86
                                                Prob > chi2       =     0.0391
Log likelihood =  -197.7962                     Pseudo R2         =     0.0524

------------------------------------------------------------------------------
         bol | Odds Ratio   Std. Err.      z    P>|z|     [95% Conf. Interval]
-------------+----------------------------------------------------------------
       heart |
          2  |   .8189172   .3595097    -0.46   0.649     .3463836    1.936077
          3  |   1.292282   .3586474     0.92   0.356     .7501063     2.22634
             |
         dni |   .6894322    .233992    -1.10   0.273      .354483    1.340873
         age |   1.003233   .0114328     0.28   0.777     .9810736    1.025893
         cci |   .9940129   .0556933    -0.11   0.915      .890636    1.109389
          la |   1.040334   .0559743     0.73   0.462     .9362131    1.156035
         sbp |   .9634588   .0168681    -2.13   0.033     .9309586    .9970935
         map |    1.02363   .0241215     0.99   0.322     .9774274    1.072016
          hr |   1.010799   .0043656     2.49   0.013     1.002279    1.019392
         wbc |   1.007995   .0145555     0.55   0.581     .9798667    1.036931
         sex |   .6605246   .1687871    -1.62   0.105     .4002923    1.089935
          hd |   .9585205   .4325379    -0.09   0.925     .3958146    2.321192
       _cons |   .9907026   1.308602    -0.01   0.994     .0744057    13.19109
------------------------------------------------------------------------------
Note: _cons estimates baseline odds.

. log off
      name:  <unnamed>
       log:  /Users/roshanacharya/Desktop/Sepsis-CHF/anlayzed data/untitled folder/subgroup_a
> nalysis_01_26.log
  log type:  text
 paused on:  23 Apr 2021, 19:02:40
---------------------------------------------------------------------------------------------
